# Supplementary material for: Transcriptome analysis of the edible mushroom Lentinula edodes in response to blue light
Source: PLoS One. 2020 Mar 27;15(3):e0230680. doi: 10.1371/journal.pone.0230680 (PMC7100940; doi:10.1371/journal.pone.0230680)
Supplement: S2 Table — (TXT) [file pone.0230680.s002.txt]

Level	GO ID	GO Name	GO Type	Parents (ACC)	Parents (Name)	Nodescore	#Seqs	Sequence Names
3	GO:0044237	cellular metabolic process	Biological Process	GO:0008152, GO:0009987	metabolic process, cellular process	5	26	LENED_001618, LENED_001617, LENED_010077, LENED_002627, LENED_002628, LENED_004343, LENED_003330, LENED_006620, LENED_004342, LENED_011925, LENED_004701, LENED_004547, LENED_012776, LENED_004700, LENED_001775, LENED_000366, LENED_004065, LENED_004066, LENED_002635, LENED_005527, LENED_003427, LENED_003428, LENED_008877, LENED_012567, LENED_005526, LENED_002897
3	GO:0006807	nitrogen compound metabolic process	Biological Process	GO:0008152	metabolic process	5.05	25	LENED_010077, LENED_002627, LENED_002628, LENED_004343, LENED_003330, LENED_006620, LENED_009536, LENED_004342, LENED_011925, LENED_004547, LENED_012776, LENED_001775, LENED_000366, LENED_004065, LENED_004066, LENED_007190, LENED_002635, LENED_005527, LENED_003427, LENED_003428, LENED_008877, LENED_012567, LENED_005526, LENED_002897, LENED_007189
3	GO:0009056	catabolic process	Biological Process	GO:0008152	metabolic process	1.12	9	LENED_001618, LENED_001617, LENED_008877, LENED_004701, LENED_004700, LENED_000366, LENED_002635, LENED_002627, LENED_002628
3	GO:0044238	primary metabolic process	Biological Process	GO:0008152	metabolic process	16.38	35	LENED_001618, LENED_001617, LENED_010077, LENED_002627, LENED_002628, LENED_004343, LENED_003330, LENED_006620, LENED_009536, LENED_004342, LENED_011925, LENED_004701, LENED_004547, LENED_012776, LENED_004700, LENED_001775, LENED_000366, LENED_004065, LENED_004066, LENED_004582, LENED_007190, LENED_002635, LENED_005527, LENED_003427, LENED_003428, LENED_010625, LENED_008877, LENED_004554, LENED_0…
3	GO:0055114	oxidation-reduction process	Biological Process	GO:0008152	metabolic process	19	19	LENED_000889, LENED_000888, LENED_001823, LENED_001557, LENED_006419, LENED_006924, LENED_011587, LENED_011168, LENED_010130, LENED_004696, LENED_011578, LENED_006238, LENED_011588, LENED_004547, LENED_011579, LENED_001775, LENED_000002, LENED_000001, LENED_009740
3	GO:0071704	organic substance metabolic process	Biological Process	GO:0008152	metabolic process	15	36	LENED_001618, LENED_001617, LENED_010077, LENED_002627, LENED_002628, LENED_004343, LENED_003330, LENED_006620, LENED_009536, LENED_004342, LENED_011925, LENED_004701, LENED_004547, LENED_012776, LENED_004700, LENED_001775, LENED_000366, LENED_004065, LENED_001494, LENED_004066, LENED_004582, LENED_007190, LENED_002635, LENED_005527, LENED_003427, LENED_003428, LENED_010625, LENED_008877, LENED_0…
3	GO:0016043	cellular component organization	Biological Process	GO:0071840, GO:0009987	cellular component organization or biogenesis, cellular process	0.99	8	LENED_001618, LENED_001617, LENED_002897, LENED_003779, LENED_010077, LENED_004065, LENED_004066, LENED_003780
3	GO:0051234	establishment of localization	Biological Process	GO:0051179	localization	3.53	10	LENED_008225, LENED_000180, LENED_000179, LENED_006935, LENED_001256, LENED_003869, LENED_005078, LENED_008199, LENED_005077, LENED_008200
3	GO:0009058	biosynthetic process	Biological Process	GO:0008152	metabolic process	1.6	10	LENED_003330, LENED_004343, LENED_004342, LENED_005526, LENED_012776, LENED_001775, LENED_005527, LENED_003427, LENED_003428, LENED_001494
3	GO:1901363	heterocyclic compound binding	Molecular Function	GO:0005488	binding	23.78	34	LENED_011381, LENED_012091, LENED_006924, LENED_010077, LENED_011587, LENED_011168, LENED_011382, LENED_010130, LENED_007557, LENED_000180, LENED_011588, LENED_012831, LENED_012776, LENED_012832, LENED_011887, LENED_000002, LENED_000001, LENED_004065, LENED_004066, LENED_000039, LENED_000038, LENED_006935, LENED_003427, LENED_003428, LENED_012321, LENED_012320, LENED_008877, LENED_006994, LENED_0…
3	GO:0097159	organic cyclic compound binding	Molecular Function	GO:0005488	binding	23.78	34	LENED_011381, LENED_012091, LENED_006924, LENED_010077, LENED_011587, LENED_011168, LENED_011382, LENED_010130, LENED_007557, LENED_000180, LENED_011588, LENED_012831, LENED_012776, LENED_012832, LENED_011887, LENED_000002, LENED_000001, LENED_004065, LENED_004066, LENED_000039, LENED_000038, LENED_006935, LENED_003427, LENED_003428, LENED_012321, LENED_012320, LENED_008877, LENED_006994, LENED_0…
3	GO:0016787	hydrolase activity	Molecular Function	GO:0003824	catalytic activity	58.94	48	LENED_001618, LENED_001617, LENED_011381, LENED_010490, LENED_000889, LENED_012091, LENED_000888, LENED_005737, LENED_010077, LENED_010652, LENED_002627, LENED_002628, LENED_011382, LENED_006620, LENED_009536, LENED_007557, LENED_011925, LENED_000180, LENED_011622, LENED_002521, LENED_006667, LENED_010653, LENED_011621, LENED_004701, LENED_002522, LENED_004700, LENED_009533, LENED_000142, LENED_0…
3	GO:0036094	small molecule binding	Molecular Function	GO:0005488	binding	13.87	17	LENED_011381, LENED_012091, LENED_006935, LENED_003427, LENED_012321, LENED_003428, LENED_011168, LENED_011382, LENED_012320, LENED_010130, LENED_007557, LENED_006994, LENED_000180, LENED_008539, LENED_004676, LENED_012567, LENED_000179
3	GO:0048037	cofactor binding	Molecular Function	GO:0005488	binding	11.06	14	LENED_009062, LENED_006924, LENED_011587, LENED_012321, LENED_011168, LENED_012320, LENED_010130, LENED_008877, LENED_011578, LENED_008539, LENED_011588, LENED_011579, LENED_000002, LENED_000001
3	GO:0043167	ion binding	Molecular Function	GO:0005488	binding	52.5	38	LENED_011381, LENED_012091, LENED_006924, LENED_011587, LENED_011168, LENED_002627, LENED_002628, LENED_011382, LENED_010130, LENED_007557, LENED_011925, LENED_000180, LENED_011588, LENED_007757, LENED_001775, LENED_000002, LENED_000001, LENED_004065, LENED_004582, LENED_004066, LENED_007190, LENED_006419, LENED_005527, LENED_006935, LENED_003427, LENED_012321, LENED_003428, LENED_012320, LENED_0…
3	GO:0016491	oxidoreductase activity	Molecular Function	GO:0003824	catalytic activity	34.08	22	LENED_000889, LENED_000888, LENED_001823, LENED_001557, LENED_006419, LENED_006924, LENED_011587, LENED_011168, LENED_010130, LENED_006379, LENED_004696, LENED_011578, LENED_006238, LENED_011588, LENED_004547, LENED_011579, LENED_001775, LENED_006380, LENED_000002, LENED_000001, LENED_000471, LENED_009740
3	GO:0097367	carbohydrate derivative binding	Molecular Function	GO:0005488	binding	13.43	12	LENED_007557, LENED_011381, LENED_006994, LENED_000180, LENED_012091, LENED_012567, LENED_000179, LENED_006935, LENED_003427, LENED_003428, LENED_011382, LENED_001494
3	GO:0043227	membrane-bounded organelle	Cellular Component	GO:0043226	organelle	3.49	8	LENED_012831, LENED_005526, LENED_012832, LENED_001775, LENED_010077, LENED_003779, LENED_005527, LENED_003780
3	GO:0031224	intrinsic component of membrane	Cellular Component	GO:0044425	membrane part	27.6	46	LENED_011381, LENED_000889, LENED_000888, LENED_000721, LENED_001611, LENED_005737, LENED_006924, LENED_011587, LENED_011382, LENED_010130, LENED_004343, LENED_004342, LENED_007359, LENED_008225, LENED_008302, LENED_000180, LENED_011588, LENED_009517, LENED_012776, LENED_006823, LENED_004060, LENED_001256, LENED_004061, LENED_000142, LENED_000141, LENED_005078, LENED_005077, LENED_008200, LENED_0…
3	GO:0043229	intracellular organelle	Cellular Component	GO:0043226, GO:0044424	organelle, intracellular part	4.01	9	LENED_002175, LENED_012831, LENED_005526, LENED_012832, LENED_001775, LENED_010077, LENED_003779, LENED_005527, LENED_003780
3	GO:0005622	intracellular	Cellular Component	GO:0044464	cell part	3.84	11	LENED_002175, LENED_010858, LENED_006238, LENED_012831, LENED_005526, LENED_012832, LENED_001775, LENED_010077, LENED_005527, LENED_003779, LENED_003780
3	GO:0044424	intracellular part	Cellular Component	GO:0005622, GO:0044464	intracellular, cell part	6.4	11	LENED_002175, LENED_010858, LENED_006238, LENED_012831, LENED_005526, LENED_012832, LENED_001775, LENED_010077, LENED_005527, LENED_003779, LENED_003780
