# Supplementary material for: Transcriptome analysis of the edible mushroom Lentinula edodes in response to blue light
Source: PLoS One. 2020 Mar 27;15(3):e0230680. doi: 10.1371/journal.pone.0230680 (PMC7100940; doi:10.1371/journal.pone.0230680)
Supplement: S3 Table — (TXT) [file pone.0230680.s003.txt]

Gene_id	Conserved domain	e-value	# KOG	annotaion
LENED_000001	CDD:228107	2.96E-70	KOG0157	Cytochrome P450 CYP4/CYP19/CYP26 subfamilies
LENED_003780	CDD:229098	4.70E-120	KOG1155	Anaphase-promoting complex (APC), Cdc23 subunit
LENED_003780	CDD:232234	3.90E-66	KOG4305	RhoGEF GTPase
LENED_008199	CDD:230554	2.41E-34	KOG2615	Permease of the major facilitator superfamily
LENED_000002	CDD:228107	7.87E-70	KOG0157	Cytochrome P450 CYP4/CYP19/CYP26 subfamilies
LENED_003869	CDD:230443	2.35E-42	KOG2504	Monocarboxylate transporter
LENED_008200	CDD:230554	7.73E-32	KOG2615	Permease of the major facilitator superfamily
LENED_000366	CDD:228083	1.87E-63	KOG0133	Deoxyribodipyrimidine photolyase/cryptochrome
LENED_008539	CDD:230553	2.44E-12	KOG2614	Kynurenine 3-monooxygenase and related flavoprotein monooxygenases
LENED_011925	CDD:230505	2.05E-29	KOG2566	Beta-glucocerebrosidase
LENED_011925	CDD:228256	1.38E-05	KOG0307	Vesicle coat complex COPII, subunit SEC31
LENED_000471	CDD:230553	9.55E-06	KOG2614	Kynurenine 3-monooxygenase and related flavoprotein monooxygenases
LENED_004547	CDD:230189	1.69E-162	KOG2250	Glutamate/leucine/phenylalanine/valine dehydrogenases
LENED_012091	CDD:228870	4.72E-120	KOG0924	mRNA splicing factor ATP-dependent RNA helicase
LENED_004582	CDD:228420	1.79E-20	KOG0471	Alpha-amylase
LENED_000593	CDD:231756	8.60E-08	KOG3824	Huntingtin interacting protein HYPE
LENED_012320	CDD:230553	1.50E-12	KOG2614	Kynurenine 3-monooxygenase and related flavoprotein monooxygenases
LENED_009062	CDD:230804	1.05E-28	KOG2865	NADH:ubiquinone oxidoreductase, NDUFA9/39kDa subunit
LENED_012321	CDD:230553	3.17E-15	KOG2614	Kynurenine 3-monooxygenase and related flavoprotein monooxygenases
LENED_000888	CDD:229278	8.00E-18	KOG1336	Monodehydroascorbate/ferredoxin reductase
LENED_000889	CDD:229278	9.37E-18	KOG1336	Monodehydroascorbate/ferredoxin reductase
LENED_004696	CDD:227974	9.40E-93	KOG0023	Alcohol dehydrogenase, class V
LENED_012567	CDD:228526	3.81E-12	KOG0578	p21-activated serine/threonine protein kinase
LENED_000038	CDD:229307	1.15E-04	KOG1365	RNA-binding protein Fusilli, contains RRM domain
LENED_004060	CDD:229279	6.60E-13	KOG1337	N-methyltransferase
LENED_008225	CDD:228203	1.51E-77	KOG0254	Predicted transporter (major facilitator superfamily)
LENED_011578	CDD:228106	4.55E-52	KOG0156	Cytochrome P450 CYP2 subfamily
LENED_001256	CDD:232261	1.06E-04	KOG4332	Predicted sugar transporter
LENED_005077	CDD:228173	3.12E-54	KOG0224	Aquaporin (major intrinsic protein family)
LENED_012776	CDD:230011	4.57E-05	KOG2072	Translation initiation factor 3, subunit a (eIF-3a)
LENED_001349	CDD:232318	3.64E-40	KOG4389	Acetylcholinesterase/Butyrylcholinesterase
LENED_005078	CDD:228173	9.60E-54	KOG0224	Aquaporin (major intrinsic protein family)
LENED_001350	CDD:232318	7.09E-38	KOG4389	Acetylcholinesterase/Butyrylcholinesterase
LENED_009517	CDD:229378	3.63E-04	KOG1437	Fasciclin and related adhesion glycoproteins
LENED_012802	CDD:228514	2.60E-08	KOG0566	Inositol-1,4,5-triphosphate 5-phosphatase (synaptojanin), INP51/INP52/INP53 family
LENED_001351	CDD:232318	6.72E-36	KOG4389	Acetylcholinesterase/Butyrylcholinesterase
LENED_012831	CDD:228064	1.10E-54	KOG0113	U1 small nuclear ribonucleoprotein (RRM superfamily)
LENED_012832	CDD:228064	4.24E-45	KOG0113	U1 small nuclear ribonucleoprotein (RRM superfamily)
LENED_001549	CDD:228106	3.27E-77	KOG0156	Cytochrome P450 CYP2 subfamily
LENED_009536	CDD:229281	3.11E-21	KOG1339	Aspartyl protease
LENED_001557	CDD:227974	4.25E-81	KOG0023	Alcohol dehydrogenase, class V
LENED_000039	CDD:229307	1.27E-04	KOG1365	RNA-binding protein Fusilli, contains RRM domain
LENED_004061	CDD:229279	5.50E-13	KOG1337	N-methyltransferase
LENED_011579	CDD:228106	7.49E-52	KOG0156	Cytochrome P450 CYP2 subfamily
LENED_009740	CDD:227980	3.90E-05	KOG0029	Amine oxidase
LENED_009912	CDD:228316	6.13E-23	KOG0367	Protein geranylgeranyltransferase Type I, beta subunit
LENED_001673	CDD:229212	2.64E-04	KOG1270	Methyltransferases
LENED_001775	CDD:230046	1.39E-56	KOG2107	Uncharacterized conserved protein, contains double-stranded beta-helix domain
LENED_006238	CDD:232577	6.75E-05	KOG4650	Predicted steroid reductase
LENED_001823	CDD:228672	1.88E-65	KOG0725	Reductases with broad range of substrate specificities
LENED_001825	CDD:229456	2.83E-36	KOG1515	Arylacetamide deacetylase
LENED_001863	CDD:231076	7.37E-12	KOG3138	Predicted N-acetyltransferase
LENED_002175	CDD:231104	7.32E-81	KOG3166	60S ribosomal protein L7A
LENED_006667	CDD:230960	1.20E-64	KOG3022	Predicted ATPase, nucleotide-binding
LENED_010130	CDD:230553	3.73E-19	KOG2614	Kynurenine 3-monooxygenase and related flavoprotein monooxygenases
LENED_004065	CDD:228111	1.82E-08	KOG0161	Myosin class II heavy chain
LENED_011587	CDD:228107	6.43E-67	KOG0157	Cytochrome P450 CYP4/CYP19/CYP26 subfamilies
LENED_002521	CDD:229955	5.32E-71	KOG2016	NEDD8-activating complex, APP-BP1/UBA5 component
LENED_002522	CDD:229955	2.33E-56	KOG2016	NEDD8-activating complex, APP-BP1/UBA5 component
LENED_006745	CDD:231685	4.92E-04	KOG3753	Circadian clock protein period
LENED_002627	CDD:228890	0	KOG0944	Ubiquitin-specific protease UBP14
LENED_002628	CDD:228890	0	KOG0944	Ubiquitin-specific protease UBP14
LENED_002635	CDD:230104	7.23E-145	KOG2165	Anaphase-promoting complex (APC), subunit 2
LENED_002635	CDD:228203	1.23E-87	KOG0254	Predicted transporter (major facilitator superfamily)
LENED_002635	CDD:230853	5.95E-19	KOG2914	Predicted haloacid-halidohydrolase and related hydrolases
LENED_010490	CDD:229476	3.06E-47	KOG1535	Predicted fumarylacetoacetate hydralase
LENED_006924	CDD:228106	9.41E-61	KOG0156	Cytochrome P450 CYP2 subfamily
LENED_006935	CDD:228016	1.41E-97	KOG0065	Pleiotropic drug resistance proteins (PDR1-15), ABC superfamily
LENED_000141	CDD:231702	3.65E-65	KOG3770	Acid sphingomyelinase and PHM5 phosphate metabolism protein
LENED_000141	CDD:229077	9.25E-16	KOG1134	Uncharacterized conserved protein
LENED_004066	CDD:228103	4.95E-10	KOG0153	Predicted RNA-binding protein (RRM superfamily)
LENED_004066	CDD:228111	3.36E-09	KOG0161	Myosin class II heavy chain
LENED_011588	CDD:228107	1.15E-66	KOG0157	Cytochrome P450 CYP4/CYP19/CYP26 subfamilies
LENED_006994	CDD:229130	1.82E-48	KOG1188	WD40 repeat protein
LENED_003208	CDD:228336	4.48E-11	KOG0387	Transcription-coupled repair protein CSB/RAD26 (contains SNF2 family DNA-dependent ATPase domain)
LENED_003208	CDD:228338	3.33E-05	KOG0389	SNF2 family DNA-dependent ATPase
LENED_007189	CDD:232089	8.51E-14	KOG4159	Predicted E3 ubiquitin ligase
LENED_003209	CDD:228336	5.46E-11	KOG0387	Transcription-coupled repair protein CSB/RAD26 (contains SNF2 family DNA-dependent ATPase domain)
LENED_003209	CDD:228338	2.62E-05	KOG0389	SNF2 family DNA-dependent ATPase
LENED_007190	CDD:232089	2.47E-26	KOG4159	Predicted E3 ubiquitin ligase
LENED_010983	CDD:230460	9.85E-17	KOG2521	Uncharacterized conserved protein
LENED_003210	CDD:228336	5.51E-11	KOG0387	Transcription-coupled repair protein CSB/RAD26 (contains SNF2 family DNA-dependent ATPase domain)
LENED_003210	CDD:228338	8.16E-06	KOG0389	SNF2 family DNA-dependent ATPase
LENED_011168	CDD:229180	6.23E-89	KOG1238	Glucose dehydrogenase/choline dehydrogenase/mandelonitrile lyase (GMC oxidoreductase family)
LENED_007557	CDD:228291	2.97E-106	KOG0342	ATP-dependent RNA helicase pitchoune
LENED_000142	CDD:231702	4.16E-65	KOG3770	Acid sphingomyelinase and PHM5 phosphate metabolism protein
LENED_000142	CDD:229077	9.08E-16	KOG1134	Uncharacterized conserved protein
LENED_008422	CDD:230634	2.66E-22	KOG2695	WD40 repeat protein
LENED_011621	CDD:229456	1.05E-09	KOG1515	Arylacetamide deacetylase
LENED_003427	CDD:229967	7.77E-154	KOG2028	ATPase related to the helicase subunit of the Holliday junction resolvase
LENED_011381	CDD:228397	1.88E-69	KOG0448	Mitofusin 1 GTPase, involved in mitochondrila biogenesis
LENED_003428	CDD:229967	5.96E-154	KOG2028	ATPase related to the helicase subunit of the Holliday junction resolvase
LENED_011382	CDD:228397	2.15E-69	KOG0448	Mitofusin 1 GTPase, involved in mitochondrila biogenesis
LENED_011406	CDD:229626	3.81E-41	KOG1685	Uncharacterized conserved protein
LENED_003779	CDD:229098	6.98E-120	KOG1155	Anaphase-promoting complex (APC), Cdc23 subunit
LENED_003779	CDD:232234	3.29E-66	KOG4305	RhoGEF GTPase
LENED_011407	CDD:229626	3.46E-41	KOG1685	Uncharacterized conserved protein
LENED_000179	CDD:228005	9.50E-142	KOG0054	Multidrug resistance-associated protein/mitoxantrone resistance protein, ABC superfamily
LENED_008423	CDD:230634	3.08E-22	KOG2695	WD40 repeat protein
LENED_011622	CDD:232108	3.45E-09	KOG4178	Soluble epoxide hydrolase
LENED_011622	CDD:229395	6.20E-09	KOG1454	Predicted hydrolase/acyltransferase (alpha/beta hydrolase superfamily)
LENED_000180	CDD:228005	2.49E-136	KOG0054	Multidrug resistance-associated protein/mitoxantrone resistance protein, ABC superfamily
LENED_004342	CDD:230674	2.87E-130	KOG2735	Phosphatidylserine synthase
LENED_008467	CDD:231917	2.63E-07	KOG3986	Protein phosphatase, regulatory subunit PPP1R3C/D
LENED_004343	CDD:230674	2.41E-121	KOG2735	Phosphatidylserine synthase
LENED_011887	CDD:230401	7.67E-09	KOG2462	C2H2-type Zn-finger protein
LENED_011887	CDD:230401	6.94E-04	KOG2462	C2H2-type Zn-finger protein
