# Supplementary material for: Transcriptome analysis of the edible mushroom Lentinula edodes in response to blue light
Source: PLoS One. 2020 Mar 27;15(3):e0230680. doi: 10.1371/journal.pone.0230680 (PMC7100940; doi:10.1371/journal.pone.0230680)
Supplement: S4 Table — (XLSX) [file pone.0230680.s004.xlsx]

## Sheet: Sheet1
Table
	Gene symbol	Sense (5´→3´)	Antisense (5´→3´)
DEG1	LENED_011421	AATCTCACTGGCGCTGAATC	TCCTTCTGAGCTTTGCCAGT
DEG2	LENED_009984	GCCCAGCTTTGGTGATAAAA	TCAGTGCCTTCGGTCTTTCT
DEG3	LENED_010858	GTCTGACAAAGCCCGTGAAT	CTTCTGCGTGGTGGATTTCT
DEG4	LENED_010652	CGGAATCCTTCTCTGCAGTC	TTCCAAGCCTCCAC
DEG5	LENED_010653	CGGAATCCTTCTCTGCAGTC	TATGGATTCCAAGCCTCCAC
DEG6	LENED_003243	AAGCAGGCAAAGAGCAACAT	CAGCACCCATAACGGAATCT
DEG7	LENED_001227	CACTCAAATTGTCGGTGGTG	CACTCAAATTGTCGGTGGTG
DEG8	LENED_002810	AACAAGGCTGCTGATGCTTT	GTTCGAGTTGGAGCTCAAGG
DEG9	LENED_009313	AATGTCACGGACACGAAACA	CCTCCTTCTGCTTTTCAACG
DEG10	LENED_009326	GAGGCATCAATGAAGGTGGT	CTTTGGAAGGTGGTGCATTT
DEG11	LENED_006620	GATTTGCCGAAGACAGAAGC	TTCACCAACATCCATCAGGA
DEG12	LENED_001611	TCCCGATTGACCAAAAAGAG	TTTCCTTTCCCGAATGACAC
DEG13	LENED_004700	TTACGACACGTTTGGTTGGA	ATATCCCCAAGGGTGTCCTC
DEG14	LENED_004701	GGACGTACGGATGAACTCGT	AGTTTGCCAGAGGGATTGTG
DEG15	LENED_006942	CCGAAACTAAGCCTGACGAC	GGATTGGATCTGATGCTCGT
DEG16	LENED_012543	TCGAACTACCCCACACAACA	GATCTCCTTCCCATGTTCCA
DEG17	LENED_009985	CCAGTCCGACACCGTTAGTT	TAGCTCTGCGCGTAGTCAGA
DEG18	LENED_009517	CTCAACGGCATCCTTTCAAT	TCTGAGCGTCCAGAATGTTG
DEG19	LENED_008935	GCAAATCAAGCAATCAAGCA	TAATGCTCCCCTCGATGAAC
DEG20	LENED_006787	AGAAGGCTCATAAGGCGACA	AACACCGGCTACGATTTGAG
DEG21	LENED_006419	CCAGTGGCTGCCAAATTTAT	GATGCCAAGTCGGGAATAGA
DEG22	LENED_000471	GTCGGTCGGAGTTGTCGTAT	GCATCTCCAAGAAGGCGTAG
DEG23	LENED_000366	CCTTCGAAACCTGGCAATAA	TAAAGACAACACCGCAGCAG
DEG24	LENED_004554	TGTCGTTGGTCTTCTTCACG	CCCATATCGAAGGAAAAGCA
DEG25	LENED_009062	ATTCAACTCGCCTCTCTCCA	CGAGGGAAACGACAAGAGAG
DEG26	LENED_010402	GGCTGCATTCAAGACAGTGA	CAGAAGCCTGGTTTGCTTTC
DEG27	LENED_011168	TTTTGGCACACAATTCCGTA	TGGAACTAAGCATGCGACTG
DEG28	LENED_006990	GACCTGTGGAATTTCGTCGT	ACCAGTGCCTGTGAAAATCC
DEG29	LENED_010490	TTCAATTACGCTGCTCATGC	TGCTAATGACGACGACAAGC
DEG30	LENED_011396	GGAGCTACGCCTGTACTTCG	GACAAGGAATCTCGGATGGA
DEG31	LENED_009249	TTGCCTTTGCTTTGACCTTT	AGTCACTGGCACTGTTCGTG
DEG32	LENED_001145	GCCAACTCACTTTTCGAAGC	AAGCTCGAACCAGGAACAGA
DEG33	LENED_007829	TGAGCCATACTGCGCTAATG	TACTTCGCCACTTCCTTGCT
DEG34	LENED_009350	CGGAATGTGCTGATGATACG	TTTCTATCCCCGTAGCGATG
DEG35	LENED_003200	GGATGAGTTCAGGGAGGTCA	GGCCATGGTTAGTGATGCTT
DEG36	LENED_008570	AACCACACTCGGTCGTAAGG	GCATGTCAAGACTGCTTCCA
DEG37	LENED_008572	TACATTCCGAAGGGCTCAAC	CGGGATTGAGTCTCCATTGT
DEG38	LENED_008569	TGTACAATGCGAAGCTCAGG	ACGGACAACGGAACAATAGC
DEG39	LENED_012872	TTGGTCTCCTCGGTATCGTC	GTGACGGGAAGACATCCAAT
DEG40	LENED_005398	TGGCAAATCGTCTACACCAA	GAACGAATTGAACCGCATTT
DEG41	LENED_009856	TCTGAGCCATTGAAGGAGGT	GCAAATGCCCTTCGAATC
18S rbs	Housekeepin	GCGCTACACTGACAGAGCCA	GCGGTGTGTACAAAGGGCAG
