# Supplementary material for: Transcriptome analysis of the edible mushroom Lentinula edodes in response to blue light
Source: PLoS One. 2020 Mar 27;15(3):e0230680. doi: 10.1371/journal.pone.0230680 (PMC7100940; doi:10.1371/journal.pone.0230680)
Supplement: S5 Table — (XLSX) [file pone.0230680.s005.xlsx]

## Sheet: Sheet1
	Fold change	p-value	Average of Normalized RC (log2)		Annotation										Protein information
Gene symbol	bl /nl	bl /nl	nl	bl	Gene symbol	seqnames	start	end	width	strand	gene_biotype	product	protein_id	locus_tag	NCBI research
LENED_000001	1.324	0.427388	0.394356	0.799256	LENED_000001	BDGU01000001.1	7876	7917	42	-	protein_coding	cytochrome p450	GAV98615.1	LENED_000001	GAV98615.1
LENED_000002	1.324	0.427388	0.394356	0.799256	LENED_000002	BDGU01000001.1	7876	7883	8	-	protein_coding	cytochrome p450	GAV98616.1	LENED_000002	GAV98616.1
LENED_000003	1.09684	0.657864	4.565	4.69835	LENED_000003	BDGU01000001.1	7994	9781	1788	+	protein_coding	hypothetical protein	GAV98617.1	LENED_000003	GAV98617.1
LENED_000004	0.622209	0.0217746	5.53065	4.84612	LENED_000004	BDGU01000001.1	10084	11496	1413	-	protein_coding	hypothetical protein	GAV98618.1	LENED_000004	GAV98618.1
LENED_000005	0.714964	0.486902	2.01901	1.53495	LENED_000005	BDGU01000001.1	11527	12095	569	-	protein_coding	hypothetical protein	GAV98619.1	LENED_000005	GAV98619.1
LENED_000006	0.839412	0.213366	5.92961	5.67706	LENED_000006	BDGU01000001.1	12171	12971	801	+	protein_coding	hypothetical protein	GAV98620.1	LENED_000006	GAV98620.1
LENED_000007	0.110774	0.192436	7.9873	4.81299	LENED_000007	BDGU01000001.1	13586	15367	1782	+	protein_coding	acid protease	GAV98621.1	LENED_000007	GAV98621.1
LENED_000008	1.59503	0.226769	0.620445	1.29403	LENED_000008	BDGU01000001.1	15909	16539	631	+	protein_coding	hypothetical protein	GAV98622.1	LENED_000008	GAV98622.1
LENED_000009	1.1529	0.680902	2.90961	3.11488	LENED_000009	BDGU01000001.1	17726	19879	2154	+	protein_coding	cytochrome P450	GAV98623.1	LENED_000009	GAV98623.1
LENED_000010	0.593873	0.171317	5.21348	4.46171	LENED_000010	BDGU01000001.1	22004	24722	2719	+	protein_coding	hypothetical protein	GAV98624.1	LENED_000010	GAV98624.1
LENED_000012	0.898348	0.663536	4.70282	4.54816	LENED_000012	BDGU01000001.1	26966	27681	716	+	protein_coding	hypothetical protein	GAV98625.1	LENED_000012	GAV98625.1
LENED_000013	0.508072	0.0143311	4.17654	3.19965	LENED_000013	BDGU01000001.1	30273	32242	1970	+	protein_coding	protein kinase	GAV98626.1	LENED_000013	GAV98626.1
LENED_000014	0.803368	0.677101	2.75069	2.43482	LENED_000014	BDGU01000001.1	36610	36873	264	+	protein_coding	hypothetical protein	GAV98627.1	LENED_000014	GAV98627.1
LENED_000015	0.591859	0.0676099	5.27517	4.5185	LENED_000015	BDGU01000001.1	37281	39924	2644	-	protein_coding	P-loop containing nucleoside triphosphate hydrolase protein	GAV98628.1	LENED_000015	GAV98628.1
LENED_000017	0.984175	0.914768	5.92221	5.8992	LENED_000017	BDGU01000001.1	47006	47052	47	-	protein_coding	CAMK CAMKL CHK1 protein kinase	GAV98629.1	LENED_000017	GAV98629.1
LENED_000016	0.984175	0.914768	5.92221	5.8992	LENED_000016	BDGU01000001.1	47006	47052	47	-	protein_coding	CAMK CAMKL CHK1 protein kinase	GAV98630.1	LENED_000016	GAV98630.1
LENED_000019	0.70089	0.135874	8.42873	7.91599	LENED_000019	BDGU01000001.1	50915	52289	1375	+	protein_coding	enzyme in the non-oxidative pentose phosphate pathway	GAV98631.1	LENED_000019	GAV98631.1
LENED_000020	1.45496	0.0890592	8.96375	9.50473	LENED_000020	BDGU01000001.1	54581	55825	1245	-	protein_coding	ribosomal protein L4	GAV98632.1	LENED_000020	GAV98632.1
LENED_000021	0.794447	0.547288	5.11974	4.78776	LENED_000021	BDGU01000001.1	56135	57833	1699	-	protein_coding	ankyrin repeat and mynd domain-containing protein 2-like	GAV98633.1	LENED_000021	GAV98633.1
LENED_000022	1.1152	0.157133	9.03782	9.19512	LENED_000022	BDGU01000001.1	67468	68741	1274	-	protein_coding	hypothetical protein	GAV98634.1	LENED_000022	GAV98634.1
LENED_000024	0.910267	0.244451	6.54914	6.4135	LENED_000024	BDGU01000001.1	79758	80954	1197	-	protein_coding	protein kinase	GAV98635.1	LENED_000024	GAV98635.1
LENED_000025	1	1	0	0	LENED_000025	BDGU01000001.1	82114	83137	1024	+	protein_coding	retrovirus-related pol polyprotein	GAV98636.1	LENED_000025	GAV98636.1
LENED_000026	1	1	0	0	LENED_000026	BDGU01000001.1	84052	86562	2511	+	protein_coding	Retrovirus-related Gag-Pol polyprotein	GAV98637.1	LENED_000026	GAV98637.1
LENED_000027	1	1	0	0	LENED_000027	BDGU01000001.1	89040	90035	996	-	protein_coding	tyrosine recombinase	GAV98638.1	LENED_000027	GAV98638.1
LENED_000028	1	1	0	0	LENED_000028	BDGU01000001.1	90418	94166	3749	-	protein_coding	reverse transcriptase ribonuclease h	GAV98639.1	LENED_000028	GAV98639.1
LENED_000029	0.911744	0.623155	5.1252	4.9919	LENED_000029	BDGU01000001.1	95005	96309	1305	-	protein_coding	protein kinase	GAV98640.1	LENED_000029	GAV98640.1
LENED_000030	1.05541	0.898949	2.01897	2.09676	LENED_000030	BDGU01000001.1	101184	104752	3569	-	protein_coding	glycoside hydrolase family 28 protein	GAV98641.1	LENED_000030	GAV98641.1
LENED_000031	0.931471	0.727516	4.54866	4.44625	LENED_000031	BDGU01000001.1	105646	105931	286	+	protein_coding	mitochondrial FAD-linked sulfhydryl oxidase ERV1	GAV98642.1	LENED_000031	GAV98642.1
LENED_000032	0.917209	0.669575	5.02667	4.902	LENED_000032	BDGU01000001.1	106542	107699	1158	+	protein_coding	hypothetical protein	GAV98643.1	LENED_000032	GAV98643.1
LENED_000033	1	1	0	0	LENED_000033	BDGU01000001.1	108774	109254	481	-	protein_coding	hypothetical protein	GAV98644.1	LENED_000033	GAV98644.1
LENED_000035	0.784388	0.0266301	12.4073	12.057	LENED_000035	BDGU01000001.1	114964	119081	4118	+	protein_coding	hypothetical protein	GAV98645.1	LENED_000035	GAV98645.1
LENED_000036	1.19806	0.342387	6.28575	6.54644	LENED_000036	BDGU01000001.1	119804	122802	2999	-	protein_coding	dsb repair complex subunit	GAV98646.1	LENED_000036	GAV98646.1
LENED_000037	1.30355	0.137371	4.64504	5.02749	LENED_000037	BDGU01000001.1	122876	124405	1530	+	protein_coding	Phosphotyrosyl phosphatase activator	GAV98647.1	LENED_000037	GAV98647.1
LENED_000038	1	1	0	0	LENED_000038	BDGU01000001.1	129069	129156	88	+	protein_coding	Transcriptional repressor XBP1	GAV98649.1	LENED_000038	GAV98649.1
LENED_000039	1	1	0	0	LENED_000039	BDGU01000001.1	129069	129156	88	+	protein_coding	Transcriptional repressor XBP1	GAV98648.1	LENED_000039	GAV98648.1
LENED_000040	0.891773	0.256152	7.69202	7.52676	LENED_000040	BDGU01000001.1	131732	135069	3338	-	protein_coding	phosphate transporter	GAV98650.1	LENED_000040	GAV98650.1
LENED_000042	1.42835	0.0825029	3.80061	4.31496	LENED_000042	BDGU01000001.1	146011	146102	92	-	protein_coding	protein	GAV98651.1	LENED_000042	GAV98651.1
LENED_000041	1.23286	0.186851	3.58591	3.88792	LENED_000041	BDGU01000001.1	146011	146038	28	-	protein_coding	hypothetical protein	GAV98652.1	LENED_000041	GAV98652.1
LENED_000043	1.67691	0.0150614	9.72431	10.4701	LENED_000043	BDGU01000001.1	146538	148462	1925	+	protein_coding	glucooligosaccharide oxidase	GAV98653.1	LENED_000043	GAV98653.1
LENED_000044	1.03796	0.862838	6.52395	6.57771	LENED_000044	BDGU01000001.1	148889	149532	644	+	protein_coding	hypothetical protein	GAV98654.1	LENED_000044	GAV98654.1
LENED_000046	1.12935	0.415019	8.72256	8.89805	LENED_000046	BDGU01000001.1	150293	150593	301	-	protein_coding	hypothetical protein	GAV98655.1	LENED_000046	GAV98655.1
LENED_000045	1.12935	0.415019	8.72256	8.89805	LENED_000045	BDGU01000001.1	150293	150593	301	-	protein_coding	hypothetical protein	GAV98656.1	LENED_000045	GAV98656.1
LENED_000047	1.27157	0.102567	6.17558	6.52219	LENED_000047	BDGU01000001.1	151195	151661	467	-	protein_coding	hypothetical protein	GAV98657.1	LENED_000047	GAV98657.1
LENED_000048	0.662516	0.0953552	4.94168	4.34771	LENED_000048	BDGU01000001.1	153734	155258	1525	-	protein_coding	aromatic compound dioxygenase	GAV98658.1	LENED_000048	GAV98658.1
LENED_000049	0.623904	0.0231059	4.87595	4.19534	LENED_000049	BDGU01000001.1	161756	161837	82	-	protein_coding	Protein ZINC INDUCED FACILITATOR 1	GAV98660.1	LENED_000049	GAV98660.1
LENED_000050	0.623904	0.0231059	4.87595	4.19534	LENED_000050	BDGU01000001.1	161756	161837	82	-	protein_coding	Protein ZINC INDUCED FACILITATOR 1	GAV98659.1	LENED_000050	GAV98659.1
LENED_000051	0.489204	0.124887	1.51999	0.488504	LENED_000051	BDGU01000001.1	162224	164811	2588	+	protein_coding	amidohydrolase	GAV98661.1	LENED_000051	GAV98661.1
LENED_000052	0.889301	0.699959	2.87399	2.70474	LENED_000052	BDGU01000001.1	167871	169260	1390	-	protein_coding	winged helix DNA-binding domain-containing partial	GAV98662.1	LENED_000052	GAV98662.1
LENED_000053	0.907733	0.2166	6.89686	6.7572	LENED_000053	BDGU01000001.1	170104	170680	577	+	protein_coding	hypothetical protein	GAV98663.1	LENED_000053	GAV98663.1
LENED_000054	1.06163	0.574362	8.36069	8.44698	LENED_000054	BDGU01000001.1	170695	171443	749	-	protein_coding	hypothetical protein	GAV98664.1	LENED_000054	GAV98664.1
LENED_000055	1.58972	0.0591552	11.7943	12.463	LENED_000055	BDGU01000001.1	174364	177980	3617	+	protein_coding	oxalate decarboxylase	GAV98665.1	LENED_000055	GAV98665.1
LENED_000056	0.752567	0.386191	6.21694	5.80684	LENED_000056	BDGU01000001.1	181647	184693	3047	-	protein_coding	hypothetical protein	GAV98666.1	LENED_000056	GAV98666.1
LENED_000057	0.711138	0.613915	2.32707	1.83527	LENED_000057	BDGU01000001.1	186344	187595	1252	+	protein_coding	Di-copper centre-containing protein	GAV98667.1	LENED_000057	GAV98667.1
LENED_000058	2.83819	0.0615804	0.439106	1.94408	LENED_000058	BDGU01000001.1	189960	189962	3	-	protein_coding	hypothetical protein	GAV98668.1	LENED_000058	GAV98668.1
LENED_000059	2.83819	0.0615804	0.439106	1.94408	LENED_000059	BDGU01000001.1	189960	189962	3	-	protein_coding	hypothetical protein	GAV98669.1	LENED_000059	GAV98669.1
LENED_000061	0.315105	0.0673699	2.13267	0.466577	LENED_000061	BDGU01000001.1	192651	193239	589	-	protein_coding	hypothetical protein	GAV98670.1	LENED_000061	GAV98670.1
LENED_000063	0.614386	0.377428	0.713267	0.010484	LENED_000063	BDGU01000001.1	197947	199432	1486	-	protein_coding	latency-associated nuclear antigen	GAV98671.1	LENED_000063	GAV98671.1
LENED_000064	1	1	0	0	LENED_000064	BDGU01000001.1	203098	203550	453	-	protein_coding	hypothetical protein	GAV98672.1	LENED_000064	GAV98672.1
LENED_000065	1	1	0	0	LENED_000065	BDGU01000001.1	206219	208216	1998	+	protein_coding	dna helicase	GAV98673.1	LENED_000065	GAV98673.1
LENED_000066	1.34118	0.368437	0.00101301	0.42452	LENED_000066	BDGU01000001.1	209983	218411	8429	+	protein_coding	dna partial	GAV98674.1	LENED_000066	GAV98674.1
LENED_000067	1.48576	0.259336	5.31543	5.88664	LENED_000067	BDGU01000002.1	7265	9126	1862	+	protein_coding	SNF5-domain-containing protein	GAV98675.1	LENED_000067	GAV98675.1
LENED_000068	1	1	0	0	LENED_000068	BDGU01000002.1	20205	21308	1104	+	protein_coding	Ankyrin repeat and protein kinase domain-containing protein	GAV98676.1	LENED_000068	GAV98676.1
LENED_000069	0.728194	0.429958	3.9637	3.5061	LENED_000069	BDGU01000002.1	30256	33425	3170	-	protein_coding	FAD NADP-binding domain-containing protein	GAV98677.1	LENED_000069	GAV98677.1
LENED_000071	0.71289	0.377438	2.71955	2.2313	LENED_000071	BDGU01000002.1	44551	45994	1444	+	protein_coding	phosphotransferase enzyme family protein	GAV98678.1	LENED_000071	GAV98678.1
LENED_000072	0.97364	0.813174	9.48433	9.44579	LENED_000072	BDGU01000002.1	46086	54084	7999	-	protein_coding	protein	GAV98679.1	LENED_000072	GAV98679.1
LENED_000073	1.26932	0.0673084	6.89505	7.23911	LENED_000073	BDGU01000002.1	56204	58764	2561	-	protein_coding	MFS general substrate transporter	GAV98680.1	LENED_000073	GAV98680.1
LENED_000074	0.569515	0.03215	1.64305	0.830859	LENED_000074	BDGU01000002.1	59266	59651	386	+	protein_coding	hypothetical protein	GAV98681.1	LENED_000074	GAV98681.1
LENED_000075	1.03205	0.778067	7.202	7.24751	LENED_000075	BDGU01000002.1	59834	62399	2566	+	protein_coding	amino-acid permease inda1	GAV98682.1	LENED_000075	GAV98682.1
LENED_000076	0.945825	0.505731	6.20502	6.12467	LENED_000076	BDGU01000002.1	63053	63578	526	+	protein_coding	hypothetical protein	GAV98683.1	LENED_000076	GAV98683.1
LENED_000077	0.748879	0.0125167	8.99632	8.57913	LENED_000077	BDGU01000002.1	63807	66808	3002	-	protein_coding	snf 1	GAV98684.1	LENED_000077	GAV98684.1
LENED_000078	0.746303	0.378514	0.427471	0.00530364	LENED_000078	BDGU01000002.1	67314	67974	661	+	protein_coding	hypothetical protein	GAV98685.1	LENED_000078	GAV98685.1
LENED_000079	0.863239	0.267012	7.11755	6.90538	LENED_000079	BDGU01000002.1	69127	70704	1578	-	protein_coding	2 -5 RNA ligase	GAV98686.1	LENED_000079	GAV98686.1
LENED_000080	0.625115	0.142196	4.81438	4.13658	LENED_000080	BDGU01000002.1	71744	72760	1017	+	protein_coding	hypothetical protein	GAV98687.1	LENED_000080	GAV98687.1
LENED_000081	0.642948	0.0469126	7.0256	6.38838	LENED_000081	BDGU01000002.1	72844	73697	854	-	protein_coding	hypothetical protein	GAV98688.1	LENED_000081	GAV98688.1
LENED_000082	2.87988	0.0201719	5.04358	6.56959	LENED_000082	BDGU01000002.1	74984	75598	615	+	protein_coding	hypothetical protein	GAV98689.1	LENED_000082	GAV98689.1
LENED_000083	0.603959	0.293571	1.81618	1.0887	LENED_000083	BDGU01000002.1	76378	77290	913	+	protein_coding	hypothetical protein	GAV98690.1	LENED_000083	GAV98690.1
LENED_000086	0.784428	0.377968	0.355575	0.00528736	LENED_000086	BDGU01000002.1	79569	79604	36	-	protein_coding	hypothetical protein	GAV98691.1	LENED_000086	GAV98691.1
LENED_000085	0.784428	0.377968	0.355575	0.00528736	LENED_000085	BDGU01000002.1	79569	79604	36	-	protein_coding	hypothetical protein	GAV98692.1	LENED_000085	GAV98692.1
LENED_000084	1.3577	0.370583	0.00101368	0.442182	LENED_000084	BDGU01000002.1	79479	79481	3	-	protein_coding	hypothetical protein	GAV98693.1	LENED_000084	GAV98693.1
LENED_000087	0.870003	0.257996	6.57407	6.37316	LENED_000087	BDGU01000002.1	81591	82422	832	+	protein_coding	DUF1000-domain-containing protein	GAV98694.1	LENED_000087	GAV98694.1
LENED_000088	0.780292	0.536576	1.15557	0.797654	LENED_000088	BDGU01000002.1	85057	85098	42	-	protein_coding	Clavaminate synthase-like protein	GAV98696.1	LENED_000088	GAV98696.1
LENED_000089	0.780292	0.536576	1.15557	0.797654	LENED_000089	BDGU01000002.1	85057	85098	42	-	protein_coding	Clavaminate synthase-like protein	GAV98695.1	LENED_000089	GAV98695.1
LENED_000090	0.729548	0.123283	6.91001	6.45508	LENED_000090	BDGU01000002.1	85723	87806	2084	+	protein_coding	hypothetical protein	GAV98697.1	LENED_000090	GAV98697.1
LENED_000091	1.98582	0.00614709	3.71622	4.70596	LENED_000091	BDGU01000002.1	87923	88811	889	+	protein_coding	hypothetical protein	GAV98698.1	LENED_000091	GAV98698.1
LENED_000092	1.11648	0.428851	7.37215	7.53111	LENED_000092	BDGU01000002.1	89211	91985	2775	-	protein_coding	MFS general substrate transporter	GAV98699.1	LENED_000092	GAV98699.1
LENED_000093	1.00419	0.960831	6.43926	6.4453	LENED_000093	BDGU01000002.1	92079	94551	2473	+	protein_coding	hypothetical protein	GAV98700.1	LENED_000093	GAV98700.1
LENED_000094	0.878057	0.552816	2.60763	2.42002	LENED_000094	BDGU01000002.1	95371	97160	1790	+	protein_coding	hypothetical protein	GAV98701.1	LENED_000094	GAV98701.1
LENED_000096	0.680763	0.0154064	5.62661	5.07183	LENED_000096	BDGU01000002.1	103209	105076	1868	+	protein_coding	ZIP-like iron-zinc transporter	GAV98702.1	LENED_000096	GAV98702.1
LENED_000097	0.843477	0.41491	5.42361	5.17803	LENED_000097	BDGU01000002.1	105972	106312	341	-	protein_coding	hypothetical protein	GAV98703.1	LENED_000097	GAV98703.1
LENED_000098	0.635713	0.387374	1.1313	0.477744	LENED_000098	BDGU01000002.1	107564	108241	678	-	protein_coding	hypothetical protein	GAV98704.1	LENED_000098	GAV98704.1
LENED_000099	0.98765	0.941443	6.82979	6.81186	LENED_000099	BDGU01000002.1	108923	110554	1632	-	protein_coding	zinc finger hit domain-containing protein 2-like	GAV98705.1	LENED_000099	GAV98705.1
LENED_000100	1.35555	0.417907	2.41267	2.85154	LENED_000100	BDGU01000002.1	110701	110850	150	+	protein_coding	atp-dependent rna helicase dbp9	GAV98707.1	LENED_000100	GAV98707.1
LENED_000101	1.34023	0.524253	1.91669	2.33917	LENED_000101	BDGU01000002.1	110701	110791	91	+	protein_coding	atp-dependent rna helicase dbp9	GAV98706.1	LENED_000101	GAV98706.1
LENED_000104	0.647261	0.410102	1.10529	0.477713	LENED_000104	BDGU01000002.1	116691	117173	483	-	protein_coding	hypothetical protein	GAV98708.1	LENED_000104	GAV98708.1
LENED_000105	0.786763	0.0256766	10.063	9.71701	LENED_000105	BDGU01000002.1	117447	118977	1531	+	protein_coding	kinase-like protein	GAV98709.1	LENED_000105	GAV98709.1
LENED_000106	0.762364	0.00296709	8.82444	8.43299	LENED_000106	BDGU01000002.1	118987	119404	418	-	protein_coding	hypothetical protein	GAV98710.1	LENED_000106	GAV98710.1
LENED_000107	1.49059	0.00861765	6.18181	6.7577	LENED_000107	BDGU01000002.1	120038	120515	478	+	protein_coding	hypothetical protein	GAV98711.1	LENED_000107	GAV98711.1
LENED_000108	0.577363	0.0536061	3.33805	2.5456	LENED_000108	BDGU01000002.1	120963	121828	866	-	protein_coding	hypothetical protein	GAV98712.1	LENED_000108	GAV98712.1
LENED_000110	0.587295	0.132282	6.41224	5.6444	LENED_000110	BDGU01000002.1	122004	125243	3240	+	protein_coding	hypothetical protein	GAV98713.1	LENED_000110	GAV98713.1
LENED_000111	0.792919	0.335681	1.13238	0.797624	LENED_000111	BDGU01000002.1	129160	129579	420	+	protein_coding	hypothetical protein	GAV98714.1	LENED_000111	GAV98714.1
LENED_000112	1.69962	0.0339797	3.32478	4.08999	LENED_000112	BDGU01000002.1	129994	131014	1021	-	protein_coding	hypothetical protein	GAV98715.1	LENED_000112	GAV98715.1
LENED_000113	0.618872	0.00419834	5.37135	4.67906	LENED_000113	BDGU01000002.1	132230	134006	1777	-	protein_coding	hypothetical protein	GAV98716.1	LENED_000113	GAV98716.1
LENED_000114	1.33391	0.0344348	7.8784	8.29406	LENED_000114	BDGU01000002.1	134682	135518	837	+	protein_coding	hypothetical protein	GAV98717.1	LENED_000114	GAV98717.1
LENED_000116	1.10094	0.192371	7.78621	7.92495	LENED_000116	BDGU01000002.1	140638	144005	3368	-	protein_coding	leucine-rich repeat-containing protein 68-like	GAV98718.1	LENED_000116	GAV98718.1
LENED_000118	1.5603	0.251514	2.63974	3.28157	LENED_000118	BDGU01000002.1	159275	161790	2516	-	protein_coding	PLP-dependent transferase	GAV98719.1	LENED_000118	GAV98719.1
LENED_000119	1.14329	0.703427	2.85064	3.04384	LENED_000119	BDGU01000002.1	163350	164443	1094	+	protein_coding	hypothetical protein	GAV98720.1	LENED_000119	GAV98720.1
LENED_000120	0.994686	0.896702	10.4232	10.4155	LENED_000120	BDGU01000002.1	166986	176545	9560	+	protein_coding	phospholipid-translocating P-type ATPase	GAV98721.1	LENED_000120	GAV98721.1
LENED_000121	0.761675	0.377481	0.39805	0.0052975	LENED_000121	BDGU01000002.1	177226	177973	748	+	protein_coding	hypothetical protein	GAV98722.1	LENED_000121	GAV98722.1
LENED_000122	0.939788	0.61739	5.03089	4.94129	LENED_000122	BDGU01000002.1	180931	183100	2170	+	protein_coding	hypothetical protein	GAV98723.1	LENED_000122	GAV98723.1
LENED_000123	0.169782	0.0134678	2.63487	0.0766219	LENED_000123	BDGU01000002.1	184567	185526	960	+	protein_coding	hypothetical protein	GAV98724.1	LENED_000123	GAV98724.1
LENED_000125	0.736264	0.365507	1.76405	1.32234	LENED_000125	BDGU01000002.1	187831	188207	377	+	protein_coding	hypothetical protein	GAV98725.1	LENED_000125	GAV98725.1
LENED_000126	1	1	0	0	LENED_000126	BDGU01000002.1	190691	191188	498	-	protein_coding	hypothetical protein	GAV98726.1	LENED_000126	GAV98726.1
LENED_000127	1	1	0	0	LENED_000127	BDGU01000002.1	195139	196848	1710	+	protein_coding	retrovirus-related pol polyprotein	GAV98727.1	LENED_000127	GAV98727.1
LENED_000128	0.853613	0.246368	8.73105	8.5027	LENED_000128	BDGU01000002.1	199773	200309	537	+	protein_coding	hypothetical protein	GAV98728.1	LENED_000128	GAV98728.1
LENED_000129	1	1	0	0	LENED_000129	BDGU01000003.1	13491	15268	1778	+	protein_coding	hypothetical protein	GAV98729.1	LENED_000129	GAV98729.1
LENED_000130	1	1	0	0	LENED_000130	BDGU01000004.1	2499	3923	1425	-	protein_coding	hypothetical protein	GAV98730.1	LENED_000130	GAV98730.1
LENED_000131	1	1	0	0	LENED_000131	BDGU01000004.1	4351	4713	363	+	protein_coding	hypothetical protein	GAV98731.1	LENED_000131	GAV98731.1
LENED_000132	1.21328	0.236803	9.64896	9.92787	LENED_000132	BDGU01000005.1	1157	2385	1229	+	protein_coding	osmosensor protein	GAV98732.1	LENED_000132	GAV98732.1
LENED_000133	0.442073	0.00180927	5.43704	4.2594	LENED_000133	BDGU01000005.1	3013	3775	763	-	protein_coding	proteophosphoglycan 5	GAV98733.1	LENED_000133	GAV98733.1
LENED_000134	0.9354	0.19443	9.4503	9.35395	LENED_000134	BDGU01000005.1	4596	6701	2106	-	protein_coding	ring finger domain protein	GAV98734.1	LENED_000134	GAV98734.1
LENED_000135	1.33976	0.0742964	6.28909	6.71107	LENED_000135	BDGU01000005.1	6892	9171	2280	+	protein_coding	proline-rich family protein	GAV98735.1	LENED_000135	GAV98735.1
LENED_000136	0.500918	0.0636639	5.13969	4.14234	LENED_000136	BDGU01000005.1	10453	11420	968	+	protein_coding	Diaminopimelate epimerase-like protein	GAV98736.1	LENED_000136	GAV98736.1
LENED_000137	0.523722	0.172707	4.69296	3.75984	LENED_000137	BDGU01000005.1	12674	14449	1776	-	protein_coding	salicylate hydroxylase	GAV98737.1	LENED_000137	GAV98737.1
LENED_000138	1.05436	0.602238	7.62225	7.69862	LENED_000138	BDGU01000005.1	14626	15339	714	+	protein_coding	HIT-like protein	GAV98738.1	LENED_000138	GAV98738.1
LENED_000139	0.61841	0.0174879	9.19029	8.49693	LENED_000139	BDGU01000005.1	15941	17377	1437	+	protein_coding	ribonuclease T2	GAV98739.1	LENED_000139	GAV98739.1
LENED_000140	0.646031	0.127609	4.18413	3.5538	LENED_000140	BDGU01000005.1	18869	19279	411	+	protein_coding	hypothetical protein	GAV98740.1	LENED_000140	GAV98740.1
LENED_000142	1	1	0	0	LENED_000142	BDGU01000005.1	31754	31768	15	-	protein_coding	hypothetical protein	GAV98741.1	LENED_000142	GAV98741.1
LENED_000141	1	1	0	0	LENED_000141	BDGU01000005.1	31754	31768	15	-	protein_coding	hypothetical protein	GAV98742.1	LENED_000141	GAV98742.1
LENED_000143	1.03721	0.766944	8.83776	8.89047	LENED_000143	BDGU01000005.1	35048	37053	2006	-	protein_coding	Sec1-like protein	GAV98743.1	LENED_000143	GAV98743.1
LENED_000144	1.45064	0.0432284	6.67624	7.21293	LENED_000144	BDGU01000005.1	38581	39205	625	-	protein_coding	hypothetical protein	GAV98744.1	LENED_000144	GAV98744.1
LENED_000145	0.898442	0.459838	6.31929	6.16479	LENED_000145	BDGU01000005.1	39455	40912	1458	-	protein_coding	hypothetical protein	GAV98745.1	LENED_000145	GAV98745.1
LENED_000146	1.29831	0.177434	11.6174	11.994	LENED_000146	BDGU01000005.1	41446	42046	601	-	protein_coding	60S acidic ribosomal protein P1	GAV98746.1	LENED_000146	GAV98746.1
LENED_000147	1.12642	0.358837	8.06205	8.2338	LENED_000147	BDGU01000005.1	42346	44910	2565	-	protein_coding	WD40 repeat-like protein	GAV98747.1	LENED_000147	GAV98747.1
LENED_000148	0.910068	0.234752	7.66497	7.52902	LENED_000148	BDGU01000005.1	45104	51714	6611	+	protein_coding	DNA replication ATP-dependent helicase Dna2	GAV98748.1	LENED_000148	GAV98748.1
LENED_000150	1.20664	0.683164	2.7772	3.0482	LENED_000150	BDGU01000005.1	52183	52197	15	+	protein_coding	bax inhibitor family protein	GAV98749.1	LENED_000150	GAV98749.1
LENED_000149	1.20664	0.683164	2.7772	3.0482	LENED_000149	BDGU01000005.1	52183	52197	15	+	protein_coding	bax inhibitor family protein	GAV98750.1	LENED_000149	GAV98750.1
LENED_000151	1.5481	0.500454	1.57571	2.20621	LENED_000151	BDGU01000005.1	58276	58287	12	-	protein_coding	ribosome biogenesis ATPase RIX7	GAV98752.1	LENED_000151	GAV98752.1
LENED_000152	1.5481	0.500454	1.57571	2.20621	LENED_000152	BDGU01000005.1	58276	58287	12	-	protein_coding	ribosome biogenesis ATPase RIX7	GAV98751.1	LENED_000152	GAV98751.1
LENED_000153	0.717083	0.00190303	6.33737	5.85758	LENED_000153	BDGU01000005.1	58829	59797	969	+	protein_coding	WD40 repeat-like protein	GAV98753.1	LENED_000153	GAV98753.1
LENED_000154	1.067	0.837907	3.97884	4.0724	LENED_000154	BDGU01000005.1	60233	60822	590	+	protein_coding	hypothetical protein	GAV98754.1	LENED_000154	GAV98754.1
LENED_000156	1	1	0	0	LENED_000156	BDGU01000005.1	61004	61010	7	+	protein_coding	hypothetical protein	GAV98755.1	LENED_000156	GAV98755.1
LENED_000155	1	1	0	0	LENED_000155	BDGU01000005.1	61004	61019	16	+	protein_coding	hypothetical protein	GAV98756.1	LENED_000155	GAV98756.1
LENED_000157	0.764822	0.0729181	7.04623	6.65942	LENED_000157	BDGU01000005.1	63765	65328	1564	+	protein_coding	Arginase deacetylase	GAV98757.1	LENED_000157	GAV98757.1
LENED_000158	0.984711	0.659466	7.43385	7.41162	LENED_000158	BDGU01000005.1	65520	67197	1678	-	protein_coding	rim9 protein	GAV98758.1	LENED_000158	GAV98758.1
LENED_000161	1.09422	0.150604	6.70043	6.83033	LENED_000161	BDGU01000005.1	77039	79609	2571	+	protein_coding	armadillo repeat protein	GAV98759.1	LENED_000161	GAV98759.1
LENED_000162	0.891162	0.618893	4.40717	4.24092	LENED_000162	BDGU01000005.1	80405	80726	322	+	protein_coding	hypothetical protein	GAV98760.1	LENED_000162	GAV98760.1
LENED_000163	1.56328	0.0135003	6.23721	6.88178	LENED_000163	BDGU01000005.1	81935	84148	2214	-	protein_coding	general substrate transporter	GAV98761.1	LENED_000163	GAV98761.1
LENED_000164	0.854746	0.209307	5.40347	5.17704	LENED_000164	BDGU01000005.1	86068	86646	579	+	protein_coding	hypothetical protein	GAV98762.1	LENED_000164	GAV98762.1
LENED_000165	0.644872	0.00630037	9.62693	8.99401	LENED_000165	BDGU01000005.1	86783	88669	1887	-	protein_coding	NAD -binding protein	GAV98763.1	LENED_000165	GAV98763.1
LENED_000166	1.31063	0.00689372	6.18557	6.57583	LENED_000166	BDGU01000005.1	88857	90081	1225	+	protein_coding	serine threonine protein	GAV98764.1	LENED_000166	GAV98764.1
LENED_000167	1.21601	0.118114	5.65833	5.94048	LENED_000167	BDGU01000005.1	90193	90968	776	-	protein_coding	hypothetical protein	GAV98765.1	LENED_000167	GAV98765.1
LENED_000168	1.30821	0.0118853	7.95733	8.34493	LENED_000168	BDGU01000005.1	91121	92794	1674	+	protein_coding	serine threonine protein	GAV98766.1	LENED_000168	GAV98766.1
LENED_000169	0.916153	0.422899	6.93821	6.81188	LENED_000169	BDGU01000005.1	92978	93860	883	-	protein_coding	copper transporter	GAV98767.1	LENED_000169	GAV98767.1
LENED_000170	0.852048	0.274399	7.47214	7.24115	LENED_000170	BDGU01000005.1	94092	96232	2141	-	protein_coding	hypothetical protein	GAV98768.1	LENED_000170	GAV98768.1
LENED_000171	0.826744	0.0216657	10.6519	10.3774	LENED_000171	BDGU01000005.1	96413	100654	4242	+	protein_coding	zz type zinc finger domain-containing protein	GAV98769.1	LENED_000171	GAV98769.1
LENED_000172	1.35122	0.363999	0.3389	0.773158	LENED_000172	BDGU01000005.1	101949	102809	861	-	protein_coding	FAD NAD-P-binding domain-containing protein	GAV98770.1	LENED_000172	GAV98770.1
LENED_000173	1.21896	0.0168287	5.79707	6.08273	LENED_000173	BDGU01000005.1	103019	103943	925	+	protein_coding	inositol phosphophingolipids phospholipase C	GAV98771.1	LENED_000173	GAV98771.1
LENED_000174	0.719865	0.0367496	7.53575	7.06155	LENED_000174	BDGU01000005.1	104919	107060	2142	-	protein_coding	lipase esterase from carbohydrate esterase family ce10	GAV98772.1	LENED_000174	GAV98772.1
LENED_000175	0.975285	0.430124	9.87393	9.83783	LENED_000175	BDGU01000005.1	107383	109223	1841	-	protein_coding	peptidase methionine aminopeptidase	GAV98773.1	LENED_000175	GAV98773.1
LENED_000176	1.10326	0.656456	5.7101	5.85187	LENED_000176	BDGU01000005.1	109358	109949	592	+	protein_coding	NTF2-like protein	GAV98774.1	LENED_000176	GAV98774.1
LENED_000177	1.0812	0.370191	9.77702	9.88965	LENED_000177	BDGU01000005.1	110135	113804	3670	-	protein_coding	ATP-dependent RNA helicase DHX8	GAV98775.1	LENED_000177	GAV98775.1
LENED_000178	0.929136	0.679352	7.86234	7.7563	LENED_000178	BDGU01000005.1	113928	118970	5043	+	protein_coding	P-loop containing nucleoside triphosphate hydrolase protein	GAV98776.1	LENED_000178	GAV98776.1
LENED_000180	3.21414	0.00989082	0.820378	2.50481	LENED_000180	BDGU01000005.1	124334	124356	23	-	protein_coding	pleiotropic drug resistance ABC transporter	GAV98777.1	LENED_000180	GAV98777.1
LENED_000181	0.761675	0.377481	0.39805	0.0052975	LENED_000181	BDGU01000005.1	120624	120652	29	-	protein_coding	hypothetical protein	GAV98778.1	LENED_000181	GAV98778.1
LENED_000179	3.21414	0.00989082	0.820378	2.50481	LENED_000179	BDGU01000005.1	124334	124356	23	-	protein_coding	pleiotropic drug resistance ABC transporter	GAV98779.1	LENED_000179	GAV98779.1
LENED_000184	1.11175	0.136705	9.27469	9.42753	LENED_000184	BDGU01000005.1	131635	140571	8937	+	protein_coding	wd40 containing snare-dependent exocytosis protein	GAV98780.1	LENED_000184	GAV98780.1
LENED_000186	0.845969	0.495497	5.7396	5.49828	LENED_000186	BDGU01000005.1	142594	143734	1141	-	protein_coding	dnase family scn1	GAV98781.1	LENED_000186	GAV98781.1
LENED_000188	0.825013	0.489913	3.38622	3.10871	LENED_000188	BDGU01000005.1	143879	144048	170	+	protein_coding	trna methyltransferase trm5	GAV98782.1	LENED_000188	GAV98782.1
LENED_000187	0.825013	0.489913	3.38622	3.10871	LENED_000187	BDGU01000005.1	143879	144048	170	+	protein_coding	trna methyltransferase trm5	GAV98783.1	LENED_000187	GAV98783.1
LENED_000190	0.836306	0.152924	7.08772	6.82982	LENED_000190	BDGU01000005.1	155198	155712	515	+	protein_coding	duf953 domain protein	GAV98784.1	LENED_000190	GAV98784.1
LENED_000192	1.1203	0.515167	9.07143	9.23531	LENED_000192	BDGU01000005.1	158211	161271	3061	+	protein_coding	NIPSNAP-domain-containing protein	GAV98785.1	LENED_000192	GAV98785.1
LENED_000193	0.860248	0.0354583	9.09369	8.87651	LENED_000193	BDGU01000005.1	162273	167126	4854	+	protein_coding	hypothetical protein	GAV98786.1	LENED_000193	GAV98786.1
LENED_000194	0.838722	0.0706609	7.96799	7.71426	LENED_000194	BDGU01000005.1	167669	170680	3012	+	protein_coding	u3 small nucleolar rna-associated protein	GAV98787.1	LENED_000194	GAV98787.1
LENED_000195	0.848637	0.0501572	7.09211	6.85533	LENED_000195	BDGU01000005.1	170842	171524	683	-	protein_coding	aminodeoxychorismate lyase	GAV98788.1	LENED_000195	GAV98788.1
LENED_000196	1.36299	0.00999291	8.63373	9.0805	LENED_000196	BDGU01000005.1	173616	175490	1875	-	protein_coding	rho guanine nucleotide exchange factor 17	GAV98789.1	LENED_000196	GAV98789.1
LENED_000197	1.4277	0.00376224	8.03264	8.54633	LENED_000197	BDGU01000005.1	175700	176324	625	-	protein_coding	hypothetical protein	GAV98790.1	LENED_000197	GAV98790.1
LENED_000198	1.04551	0.565389	10.2729	10.3371	LENED_000198	BDGU01000005.1	177600	182444	4845	-	protein_coding	bar domain-containing protein	GAV98791.1	LENED_000198	GAV98791.1
LENED_000199	0.698916	0.0288711	7.35103	6.83422	LENED_000199	BDGU01000005.1	182772	183703	932	-	protein_coding	Lumazine-binding protein	GAV98792.1	LENED_000199	GAV98792.1
LENED_000200	0.763957	0.0519501	7.0878	6.69936	LENED_000200	BDGU01000005.1	183957	185408	1452	-	protein_coding	hypothetical protein	GAV98793.1	LENED_000200	GAV98793.1
LENED_000201	1.29449	0.0658846	7.82916	8.20154	LENED_000201	BDGU01000005.1	185908	187092	1185	-	protein_coding	aromatic compound dioxygenase	GAV98794.1	LENED_000201	GAV98794.1
LENED_000203	0.958795	0.647829	2.98433	2.92362	LENED_000203	BDGU01000005.1	194754	194890	137	+	protein_coding	Gcd10p-domain-containing protein	GAV98796.1	LENED_000203	GAV98796.1
LENED_000204	1.09399	0.268168	2.19557	2.32517	LENED_000204	BDGU01000005.1	194754	194840	87	+	protein_coding	Gcd10p-domain-containing protein	GAV98795.1	LENED_000204	GAV98795.1
LENED_000205	1.01594	0.896438	8.66019	8.683	LENED_000205	BDGU01000005.1	196692	200414	3723	-	protein_coding	Structural protein MDM1	GAV98797.1	LENED_000205	GAV98797.1
LENED_000206	1.52963	0.0139269	6.63676	7.24994	LENED_000206	BDGU01000005.1	200904	202316	1413	+	protein_coding	mitochondrial carrier	GAV98798.1	LENED_000206	GAV98798.1
LENED_000207	1.21178	0.0029252	7.48588	7.76301	LENED_000207	BDGU01000005.1	207732	211191	3460	-	protein_coding	rad51-associated protein brh2	GAV98799.1	LENED_000207	GAV98799.1
LENED_000208	1.15875	0.307771	6.35347	6.56604	LENED_000208	BDGU01000005.1	212773	213339	567	+	protein_coding	hypothetical protein	GAV98800.1	LENED_000208	GAV98800.1
LENED_000209	1.15028	0.252444	7.50042	7.70241	LENED_000209	BDGU01000005.1	213366	214998	1633	+	protein_coding	hypothetical protein	GAV98801.1	LENED_000209	GAV98801.1
LENED_000210	1.27557	0.0747906	10.2688	10.6199	LENED_000210	BDGU01000005.1	215121	216650	1530	-	protein_coding	udp-n-acetylglucosamine diphosphorylase	GAV98802.1	LENED_000210	GAV98802.1
LENED_000211	1.21679	0.178727	7.8255	8.10857	LENED_000211	BDGU01000005.1	217044	218787	1744	-	protein_coding	mitochondrial processing peptidase	GAV98803.1	LENED_000211	GAV98803.1
LENED_000212	0.579581	0.0208844	5.9949	5.20798	LENED_000212	BDGU01000005.1	219329	221630	2302	+	protein_coding	alpha beta-hydrolase	GAV98804.1	LENED_000212	GAV98804.1
LENED_000213	1.01509	0.924274	7.29184	7.31346	LENED_000213	BDGU01000005.1	222325	223456	1132	-	protein_coding	hypothetical protein	GAV98805.1	LENED_000213	GAV98805.1
LENED_000214	1.19317	0.27185	7.40352	7.65832	LENED_000214	BDGU01000005.1	223715	226577	2863	-	protein_coding	hypothetical protein	GAV98806.1	LENED_000214	GAV98806.1
LENED_000215	0.516958	0.0289675	4.94077	3.98889	LENED_000215	BDGU01000005.1	227520	228568	1049	-	protein_coding	alkaline phytoceramidase	GAV98807.1	LENED_000215	GAV98807.1
LENED_000216	1.17549	0.567463	5.87715	6.11041	LENED_000216	BDGU01000005.1	229406	229998	593	+	protein_coding	hypothetical protein	GAV98808.1	LENED_000216	GAV98808.1
LENED_000217	0.426661	0.0183634	8.83343	7.6046	LENED_000217	BDGU01000005.1	230216	231659	1444	-	protein_coding	hypothetical protein	GAV98809.1	LENED_000217	GAV98809.1
LENED_000218	1.03746	0.69662	5.96393	6.01699	LENED_000218	BDGU01000005.1	233050	234463	1414	+	protein_coding	NAF1-domain-containing protein	GAV98810.1	LENED_000218	GAV98810.1
LENED_000219	1.26435	0.0115545	7.4813	7.81969	LENED_000219	BDGU01000005.1	235299	237281	1983	-	protein_coding	hypothetical protein	GAV98811.1	LENED_000219	GAV98811.1
LENED_000220	0.839314	0.491427	4.11345	3.86073	LENED_000220	BDGU01000005.1	237859	238114	256	+	protein_coding	hypothetical protein	GAV98813.1	LENED_000220	GAV98813.1
LENED_000221	0.839314	0.491427	4.11345	3.86073	LENED_000221	BDGU01000005.1	237859	238114	256	+	protein_coding	hypothetical protein	GAV98812.1	LENED_000221	GAV98812.1
LENED_000222	1.4683	0.0377184	8.37163	8.92579	LENED_000222	BDGU01000005.1	241015	242282	1268	-	protein_coding	hypothetical protein	GAV98814.1	LENED_000222	GAV98814.1
LENED_000224	0.936971	0.857963	4.03857	3.94465	LENED_000224	BDGU01000005.1	242384	242529	146	+	protein_coding	palmitoyltransferase pfa4	GAV98815.1	LENED_000224	GAV98815.1
LENED_000223	0.936971	0.857963	4.03857	3.94465	LENED_000223	BDGU01000005.1	242384	242529	146	+	protein_coding	palmitoyltransferase pfa4	GAV98816.1	LENED_000223	GAV98816.1
LENED_000225	0.893577	0.207456	7.14855	6.98621	LENED_000225	BDGU01000005.1	244437	246826	2390	-	protein_coding	hypothetical protein	GAV98817.1	LENED_000225	GAV98817.1
LENED_000226	1.27354	0.0123648	7.84094	8.18978	LENED_000226	BDGU01000005.1	247075	249512	2438	-	protein_coding	rsc complex protein	GAV98818.1	LENED_000226	GAV98818.1
LENED_000227	0.638467	0.0310104	6.22022	5.57291	LENED_000227	BDGU01000005.1	249771	250745	975	-	protein_coding	copper homeostasis protein	GAV98819.1	LENED_000227	GAV98819.1
LENED_000228	1.07705	0.256052	9.03901	9.1461	LENED_000228	BDGU01000005.1	250957	254389	3433	-	protein_coding	glycosyltransferase family 22 protein	GAV98820.1	LENED_000228	GAV98820.1
LENED_000230	1.07926	0.516531	8.59435	8.70439	LENED_000230	BDGU01000005.1	259941	260787	847	+	protein_coding	thioredoxin-domain-containing protein	GAV98821.1	LENED_000230	GAV98821.1
LENED_000231	1.06461	0.463526	9.42187	9.5122	LENED_000231	BDGU01000005.1	260812	262449	1638	-	protein_coding	ribonuclease iii	GAV98822.1	LENED_000231	GAV98822.1
LENED_000232	1.30532	0.0462953	9.63261	10.017	LENED_000232	BDGU01000005.1	262528	266949	4422	+	protein_coding	hypothetical protein	GAV98823.1	LENED_000232	GAV98823.1
LENED_000233	1.1696	0.314117	10.6635	10.8896	LENED_000233	BDGU01000005.1	267137	268543	1407	-	protein_coding	inorganic diphosphatase	GAV98824.1	LENED_000233	GAV98824.1
LENED_000234	0.949822	0.537587	6.53092	6.45665	LENED_000234	BDGU01000005.1	268746	270543	1798	-	protein_coding	gamma-tubulin ring complex protein	GAV98825.1	LENED_000234	GAV98825.1
LENED_000235	1.16381	0.282954	5.39002	5.60887	LENED_000235	BDGU01000005.1	271176	272001	826	+	protein_coding	tbc1 domain family member 14	GAV98826.1	LENED_000235	GAV98826.1
LENED_000237	1.16381	0.282954	5.39002	5.60887	LENED_000237	BDGU01000005.1	271176	272001	826	+	protein_coding	tbc1 domain family member 14	GAV98827.1	LENED_000237	GAV98827.1
LENED_000236	0.767726	0.675591	1.43521	1.05387	LENED_000236	BDGU01000005.1	272851	272860	10	+	protein_coding	tbc1 domain family member 14	GAV98828.1	LENED_000236	GAV98828.1
LENED_000238	0.76838	0.153403	9.53099	9.15088	LENED_000238	BDGU01000005.1	274253	275716	1464	-	protein_coding	hypothetical protein	GAV98829.1	LENED_000238	GAV98829.1
LENED_000239	0.727024	0.475948	0.919048	0.459124	LENED_000239	BDGU01000005.1	278139	278169	31	-	protein_coding	hypothetical protein	GAV98830.1	LENED_000239	GAV98830.1
LENED_000240	0.727024	0.475948	0.919048	0.459124	LENED_000240	BDGU01000005.1	278139	278169	31	-	protein_coding	hypothetical protein	GAV98831.1	LENED_000240	GAV98831.1
LENED_000241	0.867599	0.237321	9.33663	9.13173	LENED_000241	BDGU01000005.1	278298	280315	2018	+	protein_coding	hypothetical protein	GAV98832.1	LENED_000241	GAV98832.1
LENED_000242	0.797652	0.0420994	8.33847	8.0123	LENED_000242	BDGU01000005.1	280457	284561	4105	-	protein_coding	ketopantoate reductase-like protein	GAV98833.1	LENED_000242	GAV98833.1
LENED_000243	0.945239	0.829545	7.29883	7.21758	LENED_000243	BDGU01000005.1	284962	286465	1504	+	protein_coding	Aldo keto reductase	GAV98834.1	LENED_000243	GAV98834.1
LENED_000244	1	1	0	0	LENED_000244	BDGU01000005.1	288352	288404	53	-	protein_coding	like protein	GAV98835.1	LENED_000244	GAV98835.1
LENED_000245	1	1	0	0	LENED_000245	BDGU01000005.1	288352	288404	53	-	protein_coding	like protein	GAV98836.1	LENED_000245	GAV98836.1
LENED_000246	1.08476	0.173517	8.65859	8.77597	LENED_000246	BDGU01000005.1	288454	292498	4045	+	protein_coding	hypothetical protein	GAV98837.1	LENED_000246	GAV98837.1
LENED_000247	1.25738	0.0704549	6.21498	6.5454	LENED_000247	BDGU01000005.1	292608	294320	1713	+	protein_coding	hypothetical protein	GAV98838.1	LENED_000247	GAV98838.1
LENED_000248	1.06021	0.342135	8.31437	8.39871	LENED_000248	BDGU01000005.1	294676	300140	5465	-	protein_coding	S-adenosyl-L-methionine-dependent methyltransferase	GAV98839.1	LENED_000248	GAV98839.1
LENED_000251	1.03019	0.683177	7.7165	7.75941	LENED_000251	BDGU01000005.1	304241	305233	993	+	protein_coding	hypothetical protein	GAV98840.1	LENED_000251	GAV98840.1
LENED_000252	1.0707	0.639491	6.63805	6.7366	LENED_000252	BDGU01000005.1	306622	308730	2109	+	protein_coding	DUF605-domain-containing protein	GAV98841.1	LENED_000252	GAV98841.1
LENED_000254	0.704183	0.549124	1.59055	1.08457	LENED_000254	BDGU01000005.1	309806	309837	32	+	protein_coding	hypothetical protein	GAV98842.1	LENED_000254	GAV98842.1
LENED_000253	0.704183	0.549124	1.59055	1.08457	LENED_000253	BDGU01000005.1	309806	309837	32	+	protein_coding	hypothetical protein	GAV98843.1	LENED_000253	GAV98843.1
LENED_000255	0.966164	0.7101	7.28083	7.23117	LENED_000255	BDGU01000005.1	312144	314060	1917	+	protein_coding	phosphoprotein phosphatase	GAV98844.1	LENED_000255	GAV98844.1
LENED_000256	0.866	0.385287	7.38174	7.17418	LENED_000256	BDGU01000005.1	314306	317147	2842	-	protein_coding	E set domain-containing partial	GAV98845.1	LENED_000256	GAV98845.1
LENED_000257	0.850479	0.189701	7.17166	6.93801	LENED_000257	BDGU01000005.1	317349	318436	1088	+	protein_coding	ribonucleases p mrp protein subunit pop3 kda subunit	GAV98846.1	LENED_000257	GAV98846.1
LENED_000258	0.666283	0.119131	6.51142	5.92563	LENED_000258	BDGU01000005.1	318628	320080	1453	+	protein_coding	deoxycytidylate deaminase	GAV98847.1	LENED_000258	GAV98847.1
LENED_000259	0.737342	0.00565381	6.98161	6.54202	LENED_000259	BDGU01000005.1	320108	323572	3465	-	protein_coding	heat repeat protein	GAV98848.1	LENED_000259	GAV98848.1
LENED_000260	0.859517	0.112417	7.10004	6.88164	LENED_000260	BDGU01000005.1	323753	326075	2323	+	protein_coding	para-aminobenzoic acid synthetase	GAV98849.1	LENED_000260	GAV98849.1
LENED_000261	1.2081	0.079895	7.47454	7.74728	LENED_000261	BDGU01000005.1	327243	328491	1249	+	protein_coding	rsc complex subunit rsc9	GAV98850.1	LENED_000261	GAV98850.1
LENED_000263	0.703959	0.195055	4.93874	4.4323	LENED_000263	BDGU01000005.1	328583	329185	603	+	protein_coding	f-box domain-containing protein	GAV98851.1	LENED_000263	GAV98851.1
LENED_000262	0.703959	0.195055	4.93874	4.4323	LENED_000262	BDGU01000005.1	328583	329185	603	+	protein_coding	f-box domain-containing protein	GAV98852.1	LENED_000262	GAV98852.1
LENED_000264	1.53783	0.0167332	6.5088	7.1297	LENED_000264	BDGU01000005.1	332132	333362	1231	-	protein_coding	Nop52-domain-containing protein	GAV98853.1	LENED_000264	GAV98853.1
LENED_000265	1.05688	0.690879	7.03702	7.11684	LENED_000265	BDGU01000005.1	333487	334031	545	+	protein_coding	transthyretin family protein	GAV98854.1	LENED_000265	GAV98854.1
LENED_000266	1.06468	0.439437	9.31668	9.40709	LENED_000266	BDGU01000005.1	334113	335058	946	-	protein_coding	E2 ubiquitin-conjugating enzyme	GAV98855.1	LENED_000266	GAV98855.1
LENED_000267	1.47571	0.394041	1.11708	1.67849	LENED_000267	BDGU01000005.1	335207	335279	73	+	protein_coding	clavaminate synthase-like protein	GAV98856.1	LENED_000267	GAV98856.1
LENED_000268	1.12639	0.78896	0.906777	1.07849	LENED_000268	BDGU01000005.1	335274	335287	14	+	protein_coding	clavaminate synthase-like protein	GAV98857.1	LENED_000268	GAV98857.1
LENED_000270	1	1	0	0	LENED_000270	BDGU01000005.1	339285	339306	22	-	protein_coding	SET domain-containing protein	GAV98858.1	LENED_000270	GAV98858.1
LENED_000269	1	1	0	0	LENED_000269	BDGU01000005.1	339285	339306	22	-	protein_coding	SET domain-containing protein	GAV98859.1	LENED_000269	GAV98859.1
LENED_000271	1.26258	0.0694302	7.06273	7.39911	LENED_000271	BDGU01000005.1	342416	346010	3595	+	protein_coding	glycine dehydrogenase	GAV98860.1	LENED_000271	GAV98860.1
LENED_000272	1.25785	0.179738	7.43804	7.769	LENED_000272	BDGU01000005.1	346229	347008	780	-	protein_coding	pentatricopeptide repeat-containing protein	GAV98861.1	LENED_000272	GAV98861.1
LENED_000273	1.10813	0.58222	7.35013	7.49826	LENED_000273	BDGU01000005.1	347172	348512	1341	-	protein_coding	pentatricopeptide repeat-containing protein	GAV98862.1	LENED_000273	GAV98862.1
LENED_000274	1.39287	0.232878	8.40619	8.88425	LENED_000274	BDGU01000005.1	348601	349014	414	+	protein_coding	protein translocase SEC6	GAV98863.1	LENED_000274	GAV98863.1
LENED_000275	0.844198	0.214021	6.48095	6.2366	LENED_000275	BDGU01000005.1	349131	350712	1582	-	protein_coding	hypothetical protein	GAV98864.1	LENED_000275	GAV98864.1
LENED_000276	1.23863	0.0852508	6.75018	7.05893	LENED_000276	BDGU01000005.1	351094	352706	1613	-	protein_coding	Vps51 Vps67 domain-containing protein	GAV98865.1	LENED_000276	GAV98865.1
LENED_000279	1.32035	0.254386	4.97799	5.37891	LENED_000279	BDGU01000005.1	355912	355948	37	-	protein_coding	eukaryotic integral membrane protein	GAV98866.1	LENED_000279	GAV98866.1
LENED_000278	1.32035	0.254386	4.97799	5.37891	LENED_000278	BDGU01000005.1	355912	355948	37	-	protein_coding	eukaryotic integral membrane protein	GAV98867.1	LENED_000278	GAV98867.1
LENED_000277	1.32035	0.254386	4.97799	5.37891	LENED_000277	BDGU01000005.1	355912	355948	37	-	protein_coding	eukaryotic integral membrane protein	GAV98868.1	LENED_000277	GAV98868.1
LENED_000281	1.10564	0.19184	6.90947	7.05434	LENED_000281	BDGU01000005.1	356931	358899	1969	+	protein_coding	conserved hypothetical protein	GAV98869.1	LENED_000281	GAV98869.1
LENED_000282	1.05825	0.061462	7.67034	7.75203	LENED_000282	BDGU01000005.1	359216	361710	2495	+	protein_coding	mitochondrial intermediate peptidase	GAV98870.1	LENED_000282	GAV98870.1
LENED_000283	1.24131	0.0222393	8.21378	8.52564	LENED_000283	BDGU01000005.1	362006	363851	1846	-	protein_coding	protein kinase	GAV98871.1	LENED_000283	GAV98871.1
LENED_000284	1.34828	0.0597688	11.9623	12.3934	LENED_000284	BDGU01000005.1	364708	370514	5807	+	protein_coding	glycosyltransferase family 8 protein	GAV98872.1	LENED_000284	GAV98872.1
LENED_000285	0.603936	0.351699	2.2568	1.52926	LENED_000285	BDGU01000005.1	371659	374148	2490	+	protein_coding	Zn -Cys binuclear cluster domain-containing protein	GAV98873.1	LENED_000285	GAV98873.1
LENED_000286	6.1024	0.0122978	6.21937	8.82874	LENED_000286	BDGU01000005.1	376280	377111	832	+	protein_coding	hypothetical protein	GAV98874.1	LENED_000286	GAV98874.1
LENED_000287	0.603918	0.0336772	5.64496	4.91738	LENED_000287	BDGU01000005.1	377364	379288	1925	-	protein_coding	like-domain-containing protein	GAV98875.1	LENED_000287	GAV98875.1
LENED_000288	0.835494	0.516212	3.8866	3.6273	LENED_000288	BDGU01000005.1	381358	382579	1222	+	protein_coding	Short-chain dehydrogenase reductase SDR	GAV98876.1	LENED_000288	GAV98876.1
LENED_000289	1.02846	0.672645	6.6124	6.65288	LENED_000289	BDGU01000005.1	385418	388263	2846	-	protein_coding	protein kinase	GAV98877.1	LENED_000289	GAV98877.1
LENED_000290	0.529784	0.140844	0.932047	0.0155235	LENED_000290	BDGU01000005.1	388367	389855	1489	+	protein_coding	hypothetical protein	GAV98878.1	LENED_000290	GAV98878.1
LENED_000291	0.811956	0.260772	5.89358	5.59305	LENED_000291	BDGU01000005.1	390672	392112	1441	+	protein_coding	hypothetical protein	GAV98879.1	LENED_000291	GAV98879.1
LENED_000292	2.28617	0.240051	1.417	2.60993	LENED_000292	BDGU01000005.1	392569	393043	475	-	protein_coding	DUF2945 family partial	GAV98880.1	LENED_000292	GAV98880.1
LENED_000293	0.736616	0.0820636	8.01292	7.5719	LENED_000293	BDGU01000005.1	395085	396199	1115	-	protein_coding	beta-flanking protein	GAV98881.1	LENED_000293	GAV98881.1
LENED_000294	0.457896	0.179338	4.44777	3.32086	LENED_000294	BDGU01000005.1	398381	398614	234	+	protein_coding	hypothetical protein	GAV98883.1	LENED_000294	GAV98883.1
LENED_000295	0.457896	0.179338	4.44777	3.32086	LENED_000295	BDGU01000005.1	398381	398614	234	+	protein_coding	hypothetical protein	GAV98882.1	LENED_000295	GAV98882.1
LENED_000296	1.38473	0.189268	4.38061	4.85022	LENED_000296	BDGU01000005.1	404366	406043	1678	-	protein_coding	homeodomain protein	GAV98884.1	LENED_000296	GAV98884.1
LENED_000298	1.16501	0.314655	4.4278	4.64814	LENED_000298	BDGU01000005.1	416943	417677	735	+	protein_coding	G protein alpha-subunit	GAV98885.1	LENED_000298	GAV98885.1
LENED_000299	1	1	0	0	LENED_000299	BDGU01000005.1	418930	419313	384	+	protein_coding	hypothetical protein	GAV98886.1	LENED_000299	GAV98886.1
LENED_000301	0.945882	0.316813	11.124	11.0437	LENED_000301	BDGU01000006.1	1206	4262	3057	+	protein_coding	elongation factor EF-2	GAV98887.1	LENED_000301	GAV98887.1
LENED_000302	0.821617	0.29827	5.90074	5.61728	LENED_000302	BDGU01000006.1	4607	5807	1201	+	protein_coding	hypothetical protein	GAV98888.1	LENED_000302	GAV98888.1
LENED_000303	0.895285	0.397976	8.12924	7.96966	LENED_000303	BDGU01000006.1	5970	9109	3140	+	protein_coding	RNA polymerase II subunit A C-terminal domain phosphatase	GAV98889.1	LENED_000303	GAV98889.1
LENED_000304	1.04985	0.792648	5.41717	5.48736	LENED_000304	BDGU01000006.1	9608	12417	2810	-	protein_coding	hypothetical protein	GAV98890.1	LENED_000304	GAV98890.1
LENED_000305	0.733327	0.167515	5.35994	4.91247	LENED_000305	BDGU01000006.1	12904	13958	1055	+	protein_coding	plant basic secretory protein	GAV98891.1	LENED_000305	GAV98891.1
LENED_000306	0.952696	0.590024	6.59746	6.52755	LENED_000306	BDGU01000006.1	15113	15945	833	-	protein_coding	hypothetical protein	GAV98892.1	LENED_000306	GAV98892.1
LENED_000307	0.985711	0.870758	6.62454	6.60377	LENED_000307	BDGU01000006.1	16752	17422	671	+	protein_coding	HLH transcription factor	GAV98893.1	LENED_000307	GAV98893.1
LENED_000308	0.352788	0.0206025	3.75338	2.25025	LENED_000308	BDGU01000006.1	17730	19448	1719	-	protein_coding	MFS general substrate transporter	GAV98894.1	LENED_000308	GAV98894.1
LENED_000309	0.613293	0.0123655	5.87984	5.17448	LENED_000309	BDGU01000006.1	20604	21421	818	-	protein_coding	hypothetical protein	GAV98895.1	LENED_000309	GAV98895.1
LENED_000310	1.25323	0.0481323	6.81109	7.13674	LENED_000310	BDGU01000006.1	23205	27878	4674	-	protein_coding	dna repair protein rad5	GAV98896.1	LENED_000310	GAV98896.1
LENED_000311	1.20708	0.00259865	8.93528	9.2068	LENED_000311	BDGU01000006.1	28014	29952	1939	+	protein_coding	t-complex protein eta subunit (tcp-1-eta)	GAV98897.1	LENED_000311	GAV98897.1
LENED_000313	1.06325	0.727083	6.76243	6.85091	LENED_000313	BDGU01000006.1	34175	34510	336	-	protein_coding	mucin-like protein	GAV98899.1	LENED_000313	GAV98899.1
LENED_000315	1.06325	0.727083	6.76243	6.85091	LENED_000315	BDGU01000006.1	34175	34510	336	-	protein_coding	mucin-like protein	GAV98898.1	LENED_000315	GAV98898.1
LENED_000314	1.06325	0.727083	6.76243	6.85091	LENED_000314	BDGU01000006.1	34175	34510	336	-	protein_coding	mucin-like protein	GAV98900.1	LENED_000314	GAV98900.1
LENED_000317	0.973263	0.863712	4.34306	4.30396	LENED_000317	BDGU01000006.1	34620	34859	240	+	protein_coding	Protein FAM86B1	GAV98901.1	LENED_000317	GAV98901.1
LENED_000316	0.973263	0.863712	4.34306	4.30396	LENED_000316	BDGU01000006.1	34620	34859	240	+	protein_coding	Protein FAM86B1	GAV98902.1	LENED_000316	GAV98902.1
LENED_000318	0.768092	0.0689189	6.46615	6.0855	LENED_000318	BDGU01000006.1	36265	37460	1196	-	protein_coding	WLM-domain-containing protein	GAV98903.1	LENED_000318	GAV98903.1
LENED_000319	1.30294	0.0249569	8.44457	8.82633	LENED_000319	BDGU01000006.1	38081	41016	2936	-	protein_coding	hypothetical protein	GAV98904.1	LENED_000319	GAV98904.1
LENED_000320	1.20293	0.310456	5.68775	5.9543	LENED_000320	BDGU01000006.1	41574	42243	670	-	protein_coding	splicing factor 3B subunit 5	GAV98905.1	LENED_000320	GAV98905.1
LENED_000322	0.852947	0.178351	5.84574	5.61626	LENED_000322	BDGU01000006.1	49761	50838	1078	-	protein_coding	hypothetical protein	GAV98906.1	LENED_000322	GAV98906.1
LENED_000324	1.61414	0.0520719	6.54978	7.24054	LENED_000324	BDGU01000006.1	61035	61338	304	-	protein_coding	hypothetical protein	GAV98907.1	LENED_000324	GAV98907.1
LENED_000326	1.04024	0.724409	8.19251	8.24943	LENED_000326	BDGU01000006.1	65736	67956	2221	+	protein_coding	isocitrate lyase	GAV98908.1	LENED_000326	GAV98908.1
LENED_000327	1.5824	0.117672	4.52928	5.19139	LENED_000327	BDGU01000006.1	68098	69817	1720	+	protein_coding	flavin-binding monooxygenase-like protein	GAV98909.1	LENED_000327	GAV98909.1
LENED_000328	1.14654	0.176358	5.43555	5.63284	LENED_000328	BDGU01000006.1	70011	71874	1864	+	protein_coding	hypothetical protein	GAV98910.1	LENED_000328	GAV98910.1
LENED_000329	1.14398	0.046138	7.56512	7.75917	LENED_000329	BDGU01000006.1	72404	74109	1706	-	protein_coding	distal-less homeobox 3	GAV98911.1	LENED_000329	GAV98911.1
LENED_000330	0.870661	0.203189	8.02069	7.82087	LENED_000330	BDGU01000006.1	74737	76557	1821	-	protein_coding	pantothenate kinase	GAV98912.1	LENED_000330	GAV98912.1
LENED_000331	0.878532	0.137903	7.92501	7.73818	LENED_000331	BDGU01000006.1	77353	78630	1278	-	protein_coding	hypothetical protein	GAV98913.1	LENED_000331	GAV98913.1
LENED_000333	1.41145	0.132687	10.691	11.1881	LENED_000333	BDGU01000007.1	415	1465	1051	+	protein_coding	60s ribosomal protein l6	GAV98914.1	LENED_000333	GAV98914.1
LENED_000334	1.30113	0.099131	8.40417	8.78394	LENED_000334	BDGU01000007.1	1676	4172	2497	-	protein_coding	cytochrome oxidase biogenesis protein (oxa1 mitochondrial)	GAV98915.1	LENED_000334	GAV98915.1
LENED_000336	0.92733	0.292821	7.34425	7.2354	LENED_000336	BDGU01000007.1	7343	8544	1202	-	protein_coding	UPF0183-domain-containing protein	GAV98916.1	LENED_000336	GAV98916.1
LENED_000339	0.122716	0.213847	5.87484	2.84824	LENED_000339	BDGU01000007.1	22933	24432	1500	-	protein_coding	protein serine threonine kinase	GAV98917.1	LENED_000339	GAV98917.1
LENED_000340	0.515362	0.00488621	5.7695	4.81316	LENED_000340	BDGU01000007.1	25146	27011	1866	+	protein_coding	xylitol dehydrogenase	GAV98918.1	LENED_000340	GAV98918.1
LENED_000341	1.12158	0.120824	8.0275	8.19304	LENED_000341	BDGU01000007.1	27237	29469	2233	-	protein_coding	pre-mrna cleavage factor cfi subunit	GAV98919.1	LENED_000341	GAV98919.1
LENED_000342	1.41513	0.127118	11.5232	12.0241	LENED_000342	BDGU01000007.1	29736	30849	1114	+	protein_coding	60S ribosomal protein L9	GAV98920.1	LENED_000342	GAV98920.1
LENED_000343	1.10547	0.560513	6.37242	6.51707	LENED_000343	BDGU01000007.1	30979	31966	988	-	protein_coding	ICMT-domain-containing protein	GAV98921.1	LENED_000343	GAV98921.1
LENED_000345	1.04878	0.870887	1.91315	1.98186	LENED_000345	BDGU01000007.1	32163	32184	22	+	protein_coding	translation elongation factor 2	GAV98922.1	LENED_000345	GAV98922.1
LENED_000344	1.04878	0.870887	1.91315	1.98186	LENED_000344	BDGU01000007.1	32163	32184	22	+	protein_coding	translation elongation factor 2	GAV98923.1	LENED_000344	GAV98923.1
LENED_000346	0.760658	0.108784	6.19918	5.8045	LENED_000346	BDGU01000007.1	34635	36007	1373	-	protein_coding	hypothetical protein	GAV98924.1	LENED_000346	GAV98924.1
LENED_000347	0.712857	0.0291962	9.28389	8.79557	LENED_000347	BDGU01000007.1	36108	38481	2374	+	protein_coding	phenylalanyl-tRNA synthetase subunit beta	GAV98925.1	LENED_000347	GAV98925.1
LENED_000348	0.793811	0.116704	4.83148	4.49835	LENED_000348	BDGU01000007.1	40516	42261	1746	-	protein_coding	serine threonine-protein kinase	GAV98926.1	LENED_000348	GAV98926.1
LENED_000349	1.06644	0.438939	6.71414	6.80694	LENED_000349	BDGU01000007.1	42468	43597	1130	+	protein_coding	phosphatidylinositol-glycan biosynthesis class f	GAV98927.1	LENED_000349	GAV98927.1
LENED_000350	1.2304	0.257134	5.86281	6.16193	LENED_000350	BDGU01000007.1	43700	44918	1219	-	protein_coding	p-nitrophenyl phosphatase	GAV98928.1	LENED_000350	GAV98928.1
LENED_000351	0.985328	0.910187	10.4224	10.4011	LENED_000351	BDGU01000007.1	45697	49727	4031	-	protein_coding	MFS general substrate transporter	GAV98929.1	LENED_000351	GAV98929.1
LENED_000352	0.983316	0.863574	7.58743	7.56315	LENED_000352	BDGU01000007.1	50989	52132	1144	-	protein_coding	component of a complex containing the tor2p kinase and other which may have a role in regu	GAV98930.1	LENED_000352	GAV98930.1
LENED_000353	1.41781	0.081039	7.23085	7.73452	LENED_000353	BDGU01000007.1	52290	52957	668	+	protein_coding	UPF0428 like protein	GAV98931.1	LENED_000353	GAV98931.1
LENED_000354	0.848791	0.646845	2.6711	2.43458	LENED_000354	BDGU01000007.1	53256	54411	1156	-	protein_coding	hypothetical protein	GAV98932.1	LENED_000354	GAV98932.1
LENED_000355	1.12801	0.311566	6.5262	6.69999	LENED_000355	BDGU01000007.1	56081	57666	1586	-	protein_coding	protein	GAV98933.1	LENED_000355	GAV98933.1
LENED_000356	0.589312	0.232081	6.18468	5.42179	LENED_000356	BDGU01000007.1	59258	60671	1414	+	protein_coding	pinc domain-containing protein	GAV98934.1	LENED_000356	GAV98934.1
LENED_000357	0.777248	0.174001	8.49899	8.13543	LENED_000357	BDGU01000007.1	61950	62897	948	-	protein_coding	hypothetical protein	GAV98935.1	LENED_000357	GAV98935.1
LENED_000358	0.818361	0.226735	7.97985	7.69066	LENED_000358	BDGU01000007.1	63459	65242	1784	-	protein_coding	hypothetical protein	GAV98936.1	LENED_000358	GAV98936.1
LENED_000359	0.951511	0.683185	8.86738	8.79568	LENED_000359	BDGU01000007.1	65448	68427	2980	+	protein_coding	serine protein	GAV98937.1	LENED_000359	GAV98937.1
LENED_000360	1.15687	0.111447	9.65716	9.86739	LENED_000360	BDGU01000007.1	69633	71235	1603	+	protein_coding	glycosyltransferase family 32 protein	GAV98938.1	LENED_000360	GAV98938.1
LENED_000361	0.975598	0.530105	8.83691	8.80127	LENED_000361	BDGU01000007.1	71524	76211	4688	-	protein_coding	tRNA pseudouridine synthase D	GAV98939.1	LENED_000361	GAV98939.1
LENED_000362	0.965003	0.832296	5.20639	5.15499	LENED_000362	BDGU01000007.1	76768	77632	865	+	protein_coding	orotidine 5 -phosphate decarboxylase	GAV98940.1	LENED_000362	GAV98940.1
LENED_000363	0.569141	0.490775	3.87721	3.06407	LENED_000363	BDGU01000007.1	78001	82321	4321	+	protein_coding	DUF1793-domain-containing protein	GAV98941.1	LENED_000363	GAV98941.1
LENED_000364	0.415507	0.278659	2.04987	0.782814	LENED_000364	BDGU01000007.1	84373	84833	461	+	protein_coding	hypothetical protein	GAV98942.1	LENED_000364	GAV98942.1
LENED_000366	5.08143	0.000333737	3.17233	5.51756	LENED_000366	BDGU01000007.1	87774	90065	2292	-	protein_coding	deoxyribodipyrimidine photo-lyase	GAV98943.1	LENED_000366	GAV98943.1
LENED_000367	0.965659	0.842944	7.03878	6.98837	LENED_000367	BDGU01000007.1	90290	91825	1536	-	protein_coding	deoxyribodipyrimidine photo-lyase	GAV98944.1	LENED_000367	GAV98944.1
LENED_000368	1.03043	0.783146	7.42995	7.4732	LENED_000368	BDGU01000007.1	91887	93049	1163	+	protein_coding	gtpase inhibitor	GAV98945.1	LENED_000368	GAV98945.1
LENED_000369	1.20294	0.235331	6.15736	6.42393	LENED_000369	BDGU01000007.1	93624	93723	100	+	protein_coding	hypothetical protein	GAV98947.1	LENED_000369	GAV98947.1
LENED_000370	1.20294	0.235331	6.15736	6.42393	LENED_000370	BDGU01000007.1	93624	93723	100	+	protein_coding	hypothetical protein	GAV98946.1	LENED_000370	GAV98946.1
LENED_000371	0.860818	0.494636	4.5155	4.29928	LENED_000371	BDGU01000007.1	94829	97957	3129	+	protein_coding	DUF1793-domain-containing protein	GAV98948.1	LENED_000371	GAV98948.1
LENED_000372	0.901726	0.729274	2.5873	2.43806	LENED_000372	BDGU01000007.1	99451	100637	1187	-	protein_coding	hypothetical protein	GAV98949.1	LENED_000372	GAV98949.1
LENED_000373	0.844431	0.17609	7.40136	7.15741	LENED_000373	BDGU01000007.1	101902	102531	630	+	protein_coding	hypothetical protein	GAV98950.1	LENED_000373	GAV98950.1
LENED_000374	0.759408	0.264359	5.98392	5.58686	LENED_000374	BDGU01000007.1	102953	105842	2890	-	protein_coding	hypothetical protein	GAV98951.1	LENED_000374	GAV98951.1
LENED_000375	0.960846	0.337937	6.96145	6.90383	LENED_000375	BDGU01000007.1	106391	109520	3130	+	protein_coding	meiotically up-regulated 71 protein	GAV98952.1	LENED_000375	GAV98952.1
LENED_000376	1.32364	0.203897	4.78468	5.18919	LENED_000376	BDGU01000007.1	109576	110393	818	-	protein_coding	hypothetical protein	GAV98953.1	LENED_000376	GAV98953.1
LENED_000377	1.16386	0.414787	7.36332	7.58223	LENED_000377	BDGU01000007.1	110603	111428	826	+	protein_coding	hypothetical protein	GAV98954.1	LENED_000377	GAV98954.1
LENED_000378	1.58994	0.166317	3.15091	3.81988	LENED_000378	BDGU01000007.1	111459	111876	418	+	protein_coding	hypothetical protein	GAV98955.1	LENED_000378	GAV98955.1
LENED_000379	0.838168	0.600913	0.68786	0.433171	LENED_000379	BDGU01000007.1	114143	114900	758	-	protein_coding	hypothetical protein	GAV98956.1	LENED_000379	GAV98956.1
LENED_000380	1.29033	0.306515	6.63076	6.9985	LENED_000380	BDGU01000007.1	116344	117288	945	-	protein_coding	hypothetical protein	GAV98957.1	LENED_000380	GAV98957.1
LENED_000381	1.12386	0.308958	8.97336	9.14182	LENED_000381	BDGU01000007.1	117872	120150	2279	+	protein_coding	metal homeostatis protein bsd2	GAV98958.1	LENED_000381	GAV98958.1
LENED_000382	0.797649	0.135877	6.71142	6.38525	LENED_000382	BDGU01000007.1	120382	122921	2540	+	protein_coding	DUF1212-domain-containing protein	GAV98959.1	LENED_000382	GAV98959.1
LENED_000383	0.76433	0.000544214	10.2552	9.86744	LENED_000383	BDGU01000007.1	123344	124210	867	-	protein_coding	hypothetical protein	GAV98960.1	LENED_000383	GAV98960.1
LENED_000385	0.939722	0.466352	5.37286	5.28317	LENED_000385	BDGU01000007.1	132155	132319	165	-	protein_coding	phenylalanine-trna ligase	GAV98962.1	LENED_000385	GAV98962.1
LENED_000384	0.939722	0.466352	5.37286	5.28317	LENED_000384	BDGU01000007.1	132155	132319	165	-	protein_coding	phenylalanine-trna ligase	GAV98961.1	LENED_000384	GAV98961.1
LENED_000387	0.996177	0.971042	7.53349	7.52796	LENED_000387	BDGU01000007.1	134029	138621	4593	-	protein_coding	ARM repeat-containing protein	GAV98963.1	LENED_000387	GAV98963.1
LENED_000388	1.0829	0.193011	6.08335	6.19825	LENED_000388	BDGU01000007.1	138731	140997	2267	+	protein_coding	protein	GAV98964.1	LENED_000388	GAV98964.1
LENED_000389	1.25314	0.0437355	6.47984	6.80539	LENED_000389	BDGU01000007.1	141219	143025	1807	-	protein_coding	bifunctional protein	GAV98965.1	LENED_000389	GAV98965.1
LENED_000390	1.00155	0.990571	3.49402	3.49626	LENED_000390	BDGU01000007.1	143342	144198	857	+	protein_coding	dna repair protein rev1	GAV98966.1	LENED_000390	GAV98966.1
LENED_000391	1.26498	0.0498149	5.18118	5.52029	LENED_000391	BDGU01000007.1	144873	145759	887	+	protein_coding	cellular morphogenesis-related protein	GAV98967.1	LENED_000391	GAV98967.1
LENED_000392	1.17222	0.0614386	8.62037	8.84961	LENED_000392	BDGU01000007.1	146089	148277	2189	+	protein_coding	cellular morphogenesis-related protein	GAV98968.1	LENED_000392	GAV98968.1
LENED_000395	0.904511	0.733458	3.48032	3.33553	LENED_000395	BDGU01000007.1	152855	153030	176	-	protein_coding	vps52 sac2 family protein	GAV98969.1	LENED_000395	GAV98969.1
LENED_000393	0.708271	0.60738	0.969768	0.472141	LENED_000393	BDGU01000007.1	150787	150799	13	-	protein_coding	vps52 sac2 family protein	GAV98970.1	LENED_000393	GAV98970.1
LENED_000394	0.904511	0.733458	3.48032	3.33553	LENED_000394	BDGU01000007.1	152855	153030	176	-	protein_coding	hypothetical protein	GAV98971.1	LENED_000394	GAV98971.1
LENED_000396	1.2133	0.188882	8.95847	9.2374	LENED_000396	BDGU01000007.1	153152	154660	1509	+	protein_coding	multidrug resistance protein	GAV98972.1	LENED_000396	GAV98972.1
LENED_000397	1.07527	0.626206	7.01692	7.12162	LENED_000397	BDGU01000007.1	155036	155684	649	-	protein_coding	mitochondrial ribosomal protein s18	GAV98973.1	LENED_000397	GAV98973.1
LENED_000398	0.964845	0.623712	10.4925	10.4409	LENED_000398	BDGU01000007.1	156223	162122	5900	+	protein_coding	RIM15 response regulator receiver protein	GAV98974.1	LENED_000398	GAV98974.1
LENED_000399	0.988558	0.923375	7.00316	6.98656	LENED_000399	BDGU01000007.1	163334	165448	2115	+	protein_coding	hypothetical protein	GAV98975.1	LENED_000399	GAV98975.1
LENED_000400	1.05568	0.577735	8.23077	8.30895	LENED_000400	BDGU01000007.1	166052	167175	1124	+	protein_coding	tho complex 7	GAV98976.1	LENED_000400	GAV98976.1
LENED_000401	1.20371	0.0643984	8.42424	8.69173	LENED_000401	BDGU01000007.1	167351	171269	3919	-	protein_coding	Metallo-hydrolase oxidoreductase	GAV98977.1	LENED_000401	GAV98977.1
LENED_000402	0.914618	0.871321	1.18605	1.05729	LENED_000402	BDGU01000007.1	172258	172750	493	-	protein_coding	hypothetical protein	GAV98978.1	LENED_000402	GAV98978.1
LENED_000403	1.23598	0.0783037	8.10817	8.41382	LENED_000403	BDGU01000007.1	173005	177432	4428	+	protein_coding	rho guanine nucleotide exchange factor gef2	GAV98979.1	LENED_000403	GAV98979.1
LENED_000405	1.09372	0.75172	3.70524	3.83448	LENED_000405	BDGU01000007.1	178995	179480	486	-	protein_coding	vacuolar protein sorting-associated protein 36	GAV98980.1	LENED_000405	GAV98980.1
LENED_000404	1.01873	0.94215	3.76367	3.79044	LENED_000404	BDGU01000007.1	178547	178802	256	-	protein_coding	vacuolar protein sorting-associated protein 36	GAV98981.1	LENED_000404	GAV98981.1
LENED_000406	1.53025	0.133823	5.36101	5.97478	LENED_000406	BDGU01000007.1	182729	182845	117	-	protein_coding	Dbl homology domain-containing protein	GAV98982.1	LENED_000406	GAV98982.1
LENED_000408	1.53025	0.133823	5.36101	5.97478	LENED_000408	BDGU01000007.1	182729	182845	117	-	protein_coding	Dbl homology domain-containing protein	GAV98984.1	LENED_000408	GAV98984.1
LENED_000407	1.53025	0.133823	5.36101	5.97478	LENED_000407	BDGU01000007.1	182729	182845	117	-	protein_coding	Dbl homology domain-containing protein	GAV98985.1	LENED_000407	GAV98985.1
LENED_000409	1.53025	0.133823	5.36101	5.97478	LENED_000409	BDGU01000007.1	182729	182845	117	-	protein_coding	Dbl homology domain-containing protein	GAV98983.1	LENED_000409	GAV98983.1
LENED_000410	0.896907	0.16695	9.46575	9.30878	LENED_000410	BDGU01000007.1	186219	190179	3961	-	protein_coding	carbohydrate esterase family 9 protein	GAV98986.1	LENED_000410	GAV98986.1
LENED_000411	0.897001	0.610539	1.65756	1.50074	LENED_000411	BDGU01000007.1	185624	185642	19	-	protein_coding	scf e3 ubiquitin ligase complex f-box protein grra	GAV98987.1	LENED_000411	GAV98987.1
LENED_000412	0.938443	0.317877	8.88126	8.7896	LENED_000412	BDGU01000007.1	190966	194161	3196	-	protein_coding	alpha beta hydrolase fold protein	GAV98988.1	LENED_000412	GAV98988.1
LENED_000413	1.13516	0.615916	3.19931	3.3822	LENED_000413	BDGU01000007.1	194538	195256	719	+	protein_coding	hypothetical protein	GAV98989.1	LENED_000413	GAV98989.1
LENED_000414	0.864802	0.203461	8.2593	8.04974	LENED_000414	BDGU01000007.1	198117	200245	2129	-	protein_coding	nucleolar protein	GAV98990.1	LENED_000414	GAV98990.1
LENED_000415	1.03706	0.3345	7.10214	7.15464	LENED_000415	BDGU01000007.1	200407	200827	421	-	protein_coding	hypothetical protein	GAV98991.1	LENED_000415	GAV98991.1
LENED_000416	1.2461	0.0681358	6.97782	7.29525	LENED_000416	BDGU01000007.1	201512	202860	1349	+	protein_coding	hypothetical protein	GAV98992.1	LENED_000416	GAV98992.1
LENED_000417	1.22166	0.335324	7.97711	8.26595	LENED_000417	BDGU01000007.1	204709	205465	757	+	protein_coding	hypothetical protein	GAV98993.1	LENED_000417	GAV98993.1
LENED_000418	1.18013	0.166739	8.22308	8.46203	LENED_000418	BDGU01000007.1	205583	206713	1131	-	protein_coding	cytochrome b5	GAV98994.1	LENED_000418	GAV98994.1
LENED_000419	0.889644	0.564079	5.86667	5.69797	LENED_000419	BDGU01000007.1	206824	212300	5477	-	protein_coding	glycoside hydrolase family 2 protein	GAV98995.1	LENED_000419	GAV98995.1
LENED_000420	1.15697	0.0221906	8.88559	9.09594	LENED_000420	BDGU01000007.1	214376	217250	2875	-	protein_coding	RNI-like protein	GAV98996.1	LENED_000420	GAV98996.1
LENED_000421	0.969303	0.816866	6.06361	6.01863	LENED_000421	BDGU01000007.1	217365	217903	539	+	protein_coding	hypothetical protein	GAV98997.1	LENED_000421	GAV98997.1
LENED_000422	1.16541	0.172376	7.63911	7.85994	LENED_000422	BDGU01000007.1	217969	218425	457	-	protein_coding	like-Sm ribonucleo protein	GAV98998.1	LENED_000422	GAV98998.1
LENED_000423	0.978118	0.86516	8.57141	8.53949	LENED_000423	BDGU01000007.1	218512	219386	875	+	protein_coding	zf-U1-domain-containing protein	GAV98999.1	LENED_000423	GAV98999.1
LENED_000424	1.02811	0.854357	6.8199	6.8599	LENED_000424	BDGU01000007.1	219953	220530	578	+	protein_coding	vacuolar transporter chaperone 1	GAV99000.1	LENED_000424	GAV99000.1
LENED_000425	0.992839	0.949451	7.35249	7.34212	LENED_000425	BDGU01000007.1	220788	222628	1841	-	protein_coding	swr1-complex protein 4	GAV99001.1	LENED_000425	GAV99001.1
LENED_000427	0.986834	0.949498	5.02179	5.00267	LENED_000427	BDGU01000007.1	233027	233126	100	-	protein_coding	glutamine-tRNA ligase	GAV99002.1	LENED_000427	GAV99002.1
LENED_000426	0.986834	0.949498	5.02179	5.00267	LENED_000426	BDGU01000007.1	233027	233126	100	-	protein_coding	glutamine-tRNA ligase	GAV99003.1	LENED_000426	GAV99003.1
LENED_000428	0.557609	0.000886124	5.30006	4.45739	LENED_000428	BDGU01000007.1	233432	234756	1325	+	protein_coding	hypothetical protein	GAV99004.1	LENED_000428	GAV99004.1
LENED_000429	1.09801	0.489596	12.3994	12.5343	LENED_000429	BDGU01000007.1	235313	243388	8076	-	protein_coding	alpha beta-hydrolase	GAV99005.1	LENED_000429	GAV99005.1
LENED_000430	0.885497	0.124418	8.23184	8.0564	LENED_000430	BDGU01000007.1	243533	246687	3155	+	protein_coding	cleavage and polyadenylation specificity factor subunit	GAV99006.1	LENED_000430	GAV99006.1
LENED_000431	0.843091	0.353297	4.5964	4.35016	LENED_000431	BDGU01000007.1	247074	248220	1147	-	protein_coding	HAD-like protein	GAV99007.1	LENED_000431	GAV99007.1
LENED_000433	1.29045	0.254443	11.1813	11.5492	LENED_000433	BDGU01000007.1	251574	252344	771	-	protein_coding	ARF SAR	GAV99008.1	LENED_000433	GAV99008.1
LENED_000436	1.8951	0.0793512	0.729299	1.65158	LENED_000436	BDGU01000007.1	257144	257156	13	+	protein_coding	hypothetical protein	GAV99010.1	LENED_000436	GAV99010.1
LENED_000435	1.8951	0.0793512	0.729299	1.65158	LENED_000435	BDGU01000007.1	257144	257156	13	+	protein_coding	hypothetical protein	GAV99009.1	LENED_000435	GAV99009.1
LENED_000438	1.33875	0.0455489	7.20752	7.62841	LENED_000438	BDGU01000007.1	260601	261609	1009	-	protein_coding	hypothetical protein	GAV99011.1	LENED_000438	GAV99011.1
LENED_000439	1.02266	0.942952	4.52281	4.55513	LENED_000439	BDGU01000007.1	261735	262349	615	+	protein_coding	proteophosphoglycan 5	GAV99012.1	LENED_000439	GAV99012.1
LENED_000440	1.0894	0.640462	11.4862	11.6097	LENED_000440	BDGU01000007.1	262403	267119	4717	+	protein_coding	nicotinate-nucleotide diphosphorylase	GAV99013.1	LENED_000440	GAV99013.1
LENED_000441	1.12402	0.340968	7.68533	7.854	LENED_000441	BDGU01000007.1	267145	268606	1462	-	protein_coding	amidohydrolase 2	GAV99014.1	LENED_000441	GAV99014.1
LENED_000443	0.999719	0.999641	2.22222	2.22182	LENED_000443	BDGU01000007.1	269332	269447	116	+	protein_coding	hypothetical protein	GAV99015.1	LENED_000443	GAV99015.1
LENED_000442	1.11605	0.430897	4.74132	4.89972	LENED_000442	BDGU01000007.1	269603	269722	120	+	protein_coding	hypothetical protein	GAV99016.1	LENED_000442	GAV99016.1
LENED_000445	1.26539	0.129578	6.85382	7.19341	LENED_000445	BDGU01000007.1	270487	270557	71	+	protein_coding	hypothetical protein	GAV99017.1	LENED_000445	GAV99017.1
LENED_000444	1.26539	0.129578	6.85382	7.19341	LENED_000444	BDGU01000007.1	270487	270557	71	+	protein_coding	hypothetical protein	GAV99018.1	LENED_000444	GAV99018.1
LENED_000446	1.09932	0.581265	7.10032	7.23692	LENED_000446	BDGU01000007.1	273108	274286	1179	+	protein_coding	enoyl- hydratase isomerase	GAV99019.1	LENED_000446	GAV99019.1
LENED_000447	0.982645	0.717825	8.49874	8.47349	LENED_000447	BDGU01000007.1	274362	277720	3359	-	protein_coding	exocyst complex component protein	GAV99020.1	LENED_000447	GAV99020.1
LENED_000449	0.52332	0.0108535	6.45602	5.52178	LENED_000449	BDGU01000007.1	280618	282986	2369	-	protein_coding	protein	GAV99021.1	LENED_000449	GAV99021.1
LENED_000450	0.766066	0.620444	2.99101	2.60655	LENED_000450	BDGU01000007.1	284925	285807	883	-	protein_coding	hypothetical protein	GAV99022.1	LENED_000450	GAV99022.1
LENED_000451	0.97041	0.875881	7.92501	7.88167	LENED_000451	BDGU01000007.1	286009	288115	2107	+	protein_coding	ammonium transporter	GAV99023.1	LENED_000451	GAV99023.1
LENED_000453	0.800773	0.386982	5.08189	4.76136	LENED_000453	BDGU01000007.1	291531	291818	288	-	protein_coding	hypothetical protein	GAV99024.1	LENED_000453	GAV99024.1
LENED_000452	0.800773	0.386982	5.08189	4.76136	LENED_000452	BDGU01000007.1	291531	291818	288	-	protein_coding	hypothetical protein	GAV99025.1	LENED_000452	GAV99025.1
LENED_000454	0.878163	0.680502	4.18602	3.99858	LENED_000454	BDGU01000007.1	293119	294693	1575	-	protein_coding	glycoside hydrolase family 105 protein	GAV99026.1	LENED_000454	GAV99026.1
LENED_000455	1.52234	0.0292733	4.25539	4.86168	LENED_000455	BDGU01000007.1	295633	296598	966	+	protein_coding	hypothetical protein	GAV99027.1	LENED_000455	GAV99027.1
LENED_000456	0.994248	0.990154	2.64153	2.6332	LENED_000456	BDGU01000007.1	296769	297669	901	+	protein_coding	carbohydrate-binding module family 1 protein	GAV99028.1	LENED_000456	GAV99028.1
LENED_000457	0.885607	0.0842012	5.89043	5.71517	LENED_000457	BDGU01000007.1	297747	300226	2480	-	protein_coding	allantoin transport	GAV99029.1	LENED_000457	GAV99029.1
LENED_000458	1.21365	0.312733	4.29304	4.57238	LENED_000458	BDGU01000007.1	300870	301510	641	-	protein_coding	Per1-like protein	GAV99030.1	LENED_000458	GAV99030.1
LENED_000460	0.818724	0.344485	6.56658	6.27803	LENED_000460	BDGU01000007.1	303588	303651	64	+	protein_coding	hypothetical protein	GAV99031.1	LENED_000460	GAV99031.1
LENED_000459	0.856498	0.396309	6.83778	6.6143	LENED_000459	BDGU01000007.1	303588	303723	136	+	protein_coding	hypothetical protein	GAV99032.1	LENED_000459	GAV99032.1
LENED_000461	0.555766	0.171492	2.8625	2.01505	LENED_000461	BDGU01000007.1	305681	306714	1034	-	protein_coding	urea carboxylase	GAV99033.1	LENED_000461	GAV99033.1
LENED_000462	1	1	0	0	LENED_000462	BDGU01000007.1	308988	309973	986	-	protein_coding	urea carboxylase	GAV99034.1	LENED_000462	GAV99034.1
LENED_000463	0.74587	0.465495	3.5008	3.07779	LENED_000463	BDGU01000007.1	310698	311937	1240	-	protein_coding	lactam utilization protein lamb	GAV99035.1	LENED_000463	GAV99035.1
LENED_000464	0.665824	0.0126108	7.50615	6.91936	LENED_000464	BDGU01000007.1	313259	317714	4456	-	protein_coding	peptidase s41 family protein	GAV99036.1	LENED_000464	GAV99036.1
LENED_000468	0.638572	0.430867	3.52328	2.8762	LENED_000468	BDGU01000007.1	323884	323955	72	-	protein_coding	tetratricopeptide repeat family	GAV99037.1	LENED_000468	GAV99037.1
LENED_000467	0.638572	0.430867	3.52328	2.8762	LENED_000467	BDGU01000007.1	323884	323955	72	-	protein_coding	tetratricopeptide repeat family	GAV99038.1	LENED_000467	GAV99038.1
LENED_000470	1.56931	0.44334	0.620497	1.27063	LENED_000470	BDGU01000007.1	324275	324277	3	+	protein_coding	hypothetical protein	GAV99040.1	LENED_000470	GAV99040.1
LENED_000469	1.56931	0.44334	0.620497	1.27063	LENED_000469	BDGU01000007.1	324275	324277	3	+	protein_coding	hypothetical protein	GAV99039.1	LENED_000469	GAV99039.1
LENED_000471	5.16257	0.00397385	6.75278	9.12087	LENED_000471	BDGU01000007.1	327795	330920	3126	+	protein_coding	halogenase	GAV99041.1	LENED_000471	GAV99041.1
LENED_000472	0.544065	0.0496898	4.68328	3.80513	LENED_000472	BDGU01000007.1	334342	337843	3502	-	protein_coding	Armdomain-containing protein	GAV99042.1	LENED_000472	GAV99042.1
LENED_000473	0.516914	0.0842056	4.03513	3.08312	LENED_000473	BDGU01000007.1	338492	340119	1628	+	protein_coding	hypothetical protein	GAV99043.1	LENED_000473	GAV99043.1
LENED_000474	0.620265	0.243967	6.01111	5.32207	LENED_000474	BDGU01000007.1	342750	346815	4066	+	protein_coding	hypothetical protein	GAV99044.1	LENED_000474	GAV99044.1
LENED_000475	1.91369	0.0164965	5.9135	6.84986	LENED_000475	BDGU01000007.1	347175	347830	656	-	protein_coding	hypothetical protein	GAV99045.1	LENED_000475	GAV99045.1
LENED_000476	0.473985	0.269085	4.33425	3.25716	LENED_000476	BDGU01000007.1	348441	349662	1222	+	protein_coding	hypothetical protein	GAV99046.1	LENED_000476	GAV99046.1
LENED_000477	1.27311	0.040498	6.81012	7.15847	LENED_000477	BDGU01000007.1	349791	352249	2459	-	protein_coding	hypothetical protein	GAV99047.1	LENED_000477	GAV99047.1
LENED_000478	1.1879	0.186676	6.91678	7.1652	LENED_000478	BDGU01000007.1	352809	354619	1811	+	protein_coding	hypothetical protein	GAV99048.1	LENED_000478	GAV99048.1
LENED_000479	1.58839	0.417395	2.3296	2.99717	LENED_000479	BDGU01000007.1	354797	356650	1854	-	protein_coding	transmembrane protein	GAV99049.1	LENED_000479	GAV99049.1
LENED_000480	1.42597	0.017427	4.9836	5.49554	LENED_000480	BDGU01000007.1	357434	360141	2708	-	protein_coding	MFS general substrate transporter	GAV99050.1	LENED_000480	GAV99050.1
LENED_000481	1.17798	0.2934	6.34346	6.57978	LENED_000481	BDGU01000007.1	360965	361093	129	+	protein_coding	DNase I-like protein	GAV99052.1	LENED_000481	GAV99052.1
LENED_000482	1.17798	0.2934	6.34346	6.57978	LENED_000482	BDGU01000007.1	360965	361093	129	+	protein_coding	DNase I-like protein	GAV99051.1	LENED_000482	GAV99051.1
LENED_000483	0.880017	0.0914309	9.36425	9.17985	LENED_000483	BDGU01000007.1	367283	374595	7313	-	protein_coding	btb domain and ankyrin repeat protein	GAV99053.1	LENED_000483	GAV99053.1
LENED_000484	1.10025	0.333527	6.65409	6.79193	LENED_000484	BDGU01000007.1	378281	380070	1790	-	protein_coding	cora-domain-containing protein	GAV99054.1	LENED_000484	GAV99054.1
LENED_000485	0.369629	0.19027	3.12766	1.69181	LENED_000485	BDGU01000007.1	380906	381700	795	+	protein_coding	hypothetical protein	GAV99055.1	LENED_000485	GAV99055.1
LENED_000486	0.816876	0.368029	3.46858	3.17677	LENED_000486	BDGU01000007.1	382653	385676	3024	-	protein_coding	hypothetical protein	GAV99056.1	LENED_000486	GAV99056.1
LENED_000487	1	1	0	0	LENED_000487	BDGU01000007.1	386408	386685	278	-	protein_coding	hypothetical protein	GAV99057.1	LENED_000487	GAV99057.1
LENED_000489	2.0905	0.158948	0.00299526	1.06684	LENED_000489	BDGU01000007.1	388827	388863	37	-	protein_coding	Repressor ROX1	GAV99058.1	LENED_000489	GAV99058.1
LENED_000488	2.0905	0.158948	0.00299526	1.06684	LENED_000488	BDGU01000007.1	388827	388863	37	-	protein_coding	Repressor ROX1	GAV99059.1	LENED_000488	GAV99059.1
LENED_000490	2.32748	0.0168671	5.60734	6.82611	LENED_000490	BDGU01000007.1	389692	397228	7537	+	protein_coding	hypothetical protein	GAV99060.1	LENED_000490	GAV99060.1
LENED_000491	1.37175	0.0305765	8.09283	8.54885	LENED_000491	BDGU01000007.1	397610	398538	929	+	protein_coding	N-acetyltransferase complex catalytic subunit Ard1	GAV99061.1	LENED_000491	GAV99061.1
LENED_000492	1.36387	0.0250796	7.16143	7.60913	LENED_000492	BDGU01000007.1	398624	399701	1078	-	protein_coding	Acyl-coenzyme A thioesterase 13	GAV99062.1	LENED_000492	GAV99062.1
LENED_000494	1.11904	0.288474	5.38413	5.54639	LENED_000494	BDGU01000007.1	399839	400973	1135	-	protein_coding	hypothetical protein	GAV99063.1	LENED_000494	GAV99063.1
LENED_000495	1.03295	0.907269	6.23038	6.27715	LENED_000495	BDGU01000007.1	404514	405570	1057	+	protein_coding	hypothetical protein	GAV99064.1	LENED_000495	GAV99064.1
LENED_000496	0.449755	0.238861	6.25875	5.10596	LENED_000496	BDGU01000007.1	405996	406610	615	-	protein_coding	hypothetical protein	GAV99065.1	LENED_000496	GAV99065.1
LENED_000497	0.439729	0.177227	5.67431	4.489	LENED_000497	BDGU01000007.1	406775	407282	508	+	protein_coding	hypothetical protein	GAV99066.1	LENED_000497	GAV99066.1
LENED_000498	1.03958	0.684493	5.11796	5.17396	LENED_000498	BDGU01000007.1	408361	409111	751	-	protein_coding	hypothetical protein	GAV99067.1	LENED_000498	GAV99067.1
LENED_000499	0.952889	0.875642	1.12708	1.05746	LENED_000499	BDGU01000007.1	409587	412352	2766	-	protein_coding	laccase	GAV99068.1	LENED_000499	GAV99068.1
LENED_000500	0.408907	0.136777	4.56086	3.2707	LENED_000500	BDGU01000007.1	413739	415236	1498	-	protein_coding	PLP-dependent transferase	GAV99069.1	LENED_000500	GAV99069.1
LENED_000501	1.02105	0.942625	4.15116	4.18122	LENED_000501	BDGU01000007.1	415717	416992	1276	+	protein_coding	SH3-domain-containing membrane protein	GAV99070.1	LENED_000501	GAV99070.1
LENED_000502	0.829181	0.154874	6.40583	6.13559	LENED_000502	BDGU01000007.1	417777	421277	3501	+	protein_coding	kinase-like protein	GAV99071.1	LENED_000502	GAV99071.1
LENED_000503	1.01941	0.689561	6.9338	6.96154	LENED_000503	BDGU01000007.1	421791	423944	2154	+	protein_coding	serine proline rich protein	GAV99072.1	LENED_000503	GAV99072.1
LENED_000504	1.52221	0.478919	1.49148	2.09765	LENED_000504	BDGU01000007.1	424700	425210	511	+	protein_coding	hypothetical protein	GAV99073.1	LENED_000504	GAV99073.1
LENED_000505	0.994358	0.920013	6.97084	6.96267	LENED_000505	BDGU01000007.1	426198	427586	1389	-	protein_coding	oxidoreductase family protein	GAV99074.1	LENED_000505	GAV99074.1
LENED_000506	0.865836	0.252092	6.85767	6.64984	LENED_000506	BDGU01000007.1	427832	430487	2656	+	protein_coding	glycoside hydrolase family 1 protein	GAV99075.1	LENED_000506	GAV99075.1
LENED_000507	0.713567	0.511834	6.1849	5.69802	LENED_000507	BDGU01000007.1	430836	433780	2945	-	protein_coding	2-isopropylmalate synthase	GAV99076.1	LENED_000507	GAV99076.1
LENED_000508	0.875875	0.645854	2.031	1.8398	LENED_000508	BDGU01000007.1	435276	437090	1815	+	protein_coding	mfs multidrug	GAV99077.1	LENED_000508	GAV99077.1
LENED_000509	0.786082	0.415959	4.05277	3.70552	LENED_000509	BDGU01000007.1	439714	442553	2840	+	protein_coding	Cu-oxidase-domain-containing protein	GAV99078.1	LENED_000509	GAV99078.1
LENED_000510	0.824935	0.337995	6.52494	6.2473	LENED_000510	BDGU01000007.1	442886	443579	694	-	protein_coding	hypothetical protein	GAV99079.1	LENED_000510	GAV99079.1
LENED_000511	0.626933	0.128363	4.97323	4.29961	LENED_000511	BDGU01000007.1	445242	447202	1961	-	protein_coding	aryl sulfotransferase	GAV99080.1	LENED_000511	GAV99080.1
LENED_000512	0.654356	0.140559	3.6257	3.01385	LENED_000512	BDGU01000007.1	448737	449997	1261	-	protein_coding	hypothetical protein	GAV99081.1	LENED_000512	GAV99081.1
LENED_000515	6.78458	0.0123712	7.8817	10.644	LENED_000515	BDGU01000007.1	453536	457658	4123	-	protein_coding	hypothetical protein	GAV99082.1	LENED_000515	GAV99082.1
LENED_000516	1.24659	0.0624338	9.17256	9.49055	LENED_000516	BDGU01000007.1	457823	460919	3097	+	protein_coding	oxalate decarboxylase	GAV99083.1	LENED_000516	GAV99083.1
LENED_000517	0.202866	0.115565	3.16995	0.868547	LENED_000517	BDGU01000007.1	461611	462325	715	+	protein_coding	hydrophobic surface binding protein	GAV99084.1	LENED_000517	GAV99084.1
LENED_000518	1.62107	0.00337062	7.60605	8.30299	LENED_000518	BDGU01000007.1	463578	467825	4248	-	protein_coding	hypothetical protein	GAV99085.1	LENED_000518	GAV99085.1
LENED_000519	1.20419	0.251779	7.33731	7.60538	LENED_000519	BDGU01000007.1	468695	469399	705	-	protein_coding	DUF396-domain-containing protein	GAV99086.1	LENED_000519	GAV99086.1
LENED_000520	0.852653	0.019037	9.45625	9.22628	LENED_000520	BDGU01000007.1	469553	470373	821	+	protein_coding	vacuolar assembly protein DID2	GAV99087.1	LENED_000520	GAV99087.1
LENED_000521	1.134	0.0122469	8.34151	8.52293	LENED_000521	BDGU01000007.1	471080	472441	1362	-	protein_coding	hypothetical protein	GAV99088.1	LENED_000521	GAV99088.1
LENED_000522	1.36847	0.129591	7.02564	7.47821	LENED_000522	BDGU01000007.1	473241	474171	931	-	protein_coding	hypothetical protein	GAV99089.1	LENED_000522	GAV99089.1
LENED_000523	0.707596	0.0706201	6.868	6.369	LENED_000523	BDGU01000007.1	474484	477007	2524	-	protein_coding	cytochrome p450	GAV99090.1	LENED_000523	GAV99090.1
LENED_000524	1.06922	0.442884	3.99481	4.09138	LENED_000524	BDGU01000007.1	479230	481109	1880	+	protein_coding	hypothetical protein	GAV99091.1	LENED_000524	GAV99091.1
LENED_000525	0.910081	0.824294	3.12639	2.99046	LENED_000525	BDGU01000007.1	481947	488576	6630	+	protein_coding	ABC protein	GAV99092.1	LENED_000525	GAV99092.1
LENED_000526	1.05323	0.533724	7.52107	7.59589	LENED_000526	BDGU01000007.1	489122	493137	4016	+	protein_coding	inositol polyphosphate phosphatase	GAV99093.1	LENED_000526	GAV99093.1
LENED_000527	1.42582	0.00416295	9.29753	9.80932	LENED_000527	BDGU01000007.1	493319	495191	1873	-	protein_coding	rna splicing factor prp9	GAV99094.1	LENED_000527	GAV99094.1
LENED_000528	1.12353	0.281196	10.2417	10.4098	LENED_000528	BDGU01000007.1	495274	497577	2304	+	protein_coding	DEAD-domain-containing protein	GAV99095.1	LENED_000528	GAV99095.1
LENED_000529	2.09483	0.0037123	8.74381	9.81065	LENED_000529	BDGU01000007.1	499448	500014	567	+	protein_coding	hypothetical protein	GAV99096.1	LENED_000529	GAV99096.1
LENED_000530	1.04429	0.778184	8.16762	8.23014	LENED_000530	BDGU01000007.1	500277	500745	469	-	protein_coding	pre-mRNA branch site protein p14	GAV99097.1	LENED_000530	GAV99097.1
LENED_000531	0.972231	0.877161	8.64499	8.60436	LENED_000531	BDGU01000007.1	500922	502404	1483	-	protein_coding	PEBP-like partial	GAV99098.1	LENED_000531	GAV99098.1
LENED_000532	1.01356	0.963044	6.13143	6.15086	LENED_000532	BDGU01000007.1	503278	503329	52	+	protein_coding	hypothetical protein	GAV99100.1	LENED_000532	GAV99100.1
LENED_000533	1.00484	0.986534	6.08401	6.09098	LENED_000533	BDGU01000007.1	503278	503325	48	+	protein_coding	hypothetical protein	GAV99099.1	LENED_000533	GAV99099.1
LENED_000534	1.67565	0.104275	5.19903	5.94375	LENED_000534	BDGU01000007.1	504462	504805	344	-	protein_coding	long chronological lifespan protein 2	GAV99101.1	LENED_000534	GAV99101.1
LENED_000535	1.09547	0.224318	6.59158	6.72313	LENED_000535	BDGU01000007.1	505347	506366	1020	-	protein_coding	hypothetical protein	GAV99102.1	LENED_000535	GAV99102.1
LENED_000536	1.12236	0.110201	6.08137	6.24791	LENED_000536	BDGU01000007.1	505347	505685	339	-	protein_coding	hypothetical protein	GAV99103.1	LENED_000536	GAV99103.1
LENED_000537	1.09346	0.25563	8.54453	8.67343	LENED_000537	BDGU01000007.1	506708	512686	5979	-	protein_coding	dna-directed rna polymerase i subunit rpa1	GAV99104.1	LENED_000537	GAV99104.1
LENED_000538	1.11641	0.109663	7.27133	7.4302	LENED_000538	BDGU01000007.1	513429	514826	1398	-	protein_coding	hypothetical protein	GAV99105.1	LENED_000538	GAV99105.1
LENED_000539	0.93573	0.692792	4.95273	4.85689	LENED_000539	BDGU01000007.1	514936	515681	746	+	protein_coding	rna polymerase i transcription factor subunit rrn11	GAV99106.1	LENED_000539	GAV99106.1
LENED_000540	0.794667	0.361468	4.88159	4.55001	LENED_000540	BDGU01000007.1	518013	521486	3474	+	protein_coding	hypothetical protein	GAV99107.1	LENED_000540	GAV99107.1
LENED_000542	0.887729	0.611491	3.5224	3.3506	LENED_000542	BDGU01000007.1	521873	521930	58	+	protein_coding	hypothetical protein	GAV99109.1	LENED_000542	GAV99109.1
LENED_000541	0.887729	0.611491	3.5224	3.3506	LENED_000541	BDGU01000007.1	521873	521930	58	+	protein_coding	hypothetical protein	GAV99108.1	LENED_000541	GAV99108.1
LENED_000544	1	1	0	0	LENED_000544	BDGU01000007.1	525051	528615	3565	+	protein_coding	hypothetical protein	GAV99110.1	LENED_000544	GAV99110.1
LENED_000545	1	1	0	0	LENED_000545	BDGU01000007.1	528669	529956	1288	-	protein_coding	hypothetical protein	GAV99111.1	LENED_000545	GAV99111.1
LENED_000546	1.19844	0.370358	6.03343	6.29459	LENED_000546	BDGU01000007.1	532124	534041	1918	+	protein_coding	spermine spermidine synthase	GAV99112.1	LENED_000546	GAV99112.1
LENED_000547	0.437896	0.0392246	8.058	6.86666	LENED_000547	BDGU01000007.1	534686	534964	279	+	protein_coding	protein	GAV99113.1	LENED_000547	GAV99113.1
LENED_000548	0.683901	0.101992	4.96059	4.41245	LENED_000548	BDGU01000007.1	536669	537832	1164	-	protein_coding	kinase-like protein	GAV99114.1	LENED_000548	GAV99114.1
LENED_000549	0.633334	0.160636	7.60218	6.94322	LENED_000549	BDGU01000007.1	538354	540839	2486	-	protein_coding	hypothetical protein	GAV99115.1	LENED_000549	GAV99115.1
LENED_000550	0.715582	0.0806535	6.05811	5.5753	LENED_000550	BDGU01000007.1	542129	542896	768	+	protein_coding	hypothetical protein	GAV99116.1	LENED_000550	GAV99116.1
LENED_000551	1.14511	0.350457	6.74187	6.93736	LENED_000551	BDGU01000007.1	543263	546103	2841	+	protein_coding	hypothetical protein	GAV99117.1	LENED_000551	GAV99117.1
LENED_000552	1.43043	0.0742746	7.71011	8.22656	LENED_000552	BDGU01000007.1	546380	547288	909	+	protein_coding	ph domain-containing protein	GAV99118.1	LENED_000552	GAV99118.1
LENED_000553	0.762388	0.209512	6.72783	6.33643	LENED_000553	BDGU01000007.1	547585	548678	1094	+	protein_coding	Clavaminate synthase-like protein	GAV99119.1	LENED_000553	GAV99119.1
LENED_000554	0.750631	0.399734	5.37029	4.95646	LENED_000554	BDGU01000007.1	548711	549359	649	+	protein_coding	Clavaminate synthase-like protein	GAV99120.1	LENED_000554	GAV99120.1
LENED_000555	1.27927	0.626174	0.910174	1.2655	LENED_000555	BDGU01000007.1	549511	550304	794	-	protein_coding	hypothetical protein	GAV99121.1	LENED_000555	GAV99121.1
LENED_000556	0.409539	0.034058	8.29485	7.00692	LENED_000556	BDGU01000007.1	552053	553915	1863	+	protein_coding	glycoside hydrolase family 76 protein	GAV99122.1	LENED_000556	GAV99122.1
LENED_000557	0.855194	0.41939	3.66261	3.43693	LENED_000557	BDGU01000007.1	554154	554741	588	-	protein_coding	small heat shock protein	GAV99123.1	LENED_000557	GAV99123.1
LENED_000558	0.205696	0.003703	3.83752	1.5561	LENED_000558	BDGU01000007.1	555188	555772	585	+	protein_coding	small heat shock protein	GAV99124.1	LENED_000558	GAV99124.1
LENED_000559	1.25377	0.144187	7.58202	7.9083	LENED_000559	BDGU01000007.1	556272	557577	1306	-	protein_coding	mak16 protein	GAV99125.1	LENED_000559	GAV99125.1
LENED_000560	0.487362	0.0213683	5.08126	4.04432	LENED_000560	BDGU01000007.1	559612	561181	1570	-	protein_coding	xaa-Pro aminopeptidase family enzyme	GAV99126.1	LENED_000560	GAV99126.1
LENED_000561	1.38353	0.0905982	5.56494	6.03329	LENED_000561	BDGU01000007.1	561253	562666	1414	+	protein_coding	hypothetical protein	GAV99127.1	LENED_000561	GAV99127.1
LENED_000562	1.28828	0.00370879	9.57482	9.94026	LENED_000562	BDGU01000007.1	562897	565422	2526	+	protein_coding	glycoside hydrolase family 13 protein	GAV99128.1	LENED_000562	GAV99128.1
LENED_000564	1.00184	0.997347	1.96131	1.96396	LENED_000564	BDGU01000007.1	569796	572010	2215	-	protein_coding	protein	GAV99129.1	LENED_000564	GAV99129.1
LENED_000565	1.79612	0.0127659	5.40622	6.25111	LENED_000565	BDGU01000007.1	572898	575114	2217	-	protein_coding	protein	GAV99130.1	LENED_000565	GAV99130.1
LENED_000566	1.18162	0.192805	6.04764	6.28841	LENED_000566	BDGU01000007.1	576023	577124	1102	+	protein_coding	homoserine acetyltransferase	GAV99131.1	LENED_000566	GAV99131.1
LENED_000567	1.07022	0.497632	7.83751	7.93542	LENED_000567	BDGU01000007.1	577461	578395	935	+	protein_coding	vacuolar protein sorting-associated protein 60	GAV99132.1	LENED_000567	GAV99132.1
LENED_000568	0.802853	0.00916655	6.7357	6.41891	LENED_000568	BDGU01000007.1	578509	580732	2224	-	protein_coding	aldehyde dehydrogenase	GAV99133.1	LENED_000568	GAV99133.1
LENED_000569	1.38162	0.00184561	7.71442	8.18078	LENED_000569	BDGU01000007.1	581358	583170	1813	+	protein_coding	rcc1 domain-containing protein	GAV99134.1	LENED_000569	GAV99134.1
LENED_000570	1.1515	0.0493052	7.07676	7.28027	LENED_000570	BDGU01000007.1	583423	585708	2286	-	protein_coding	vacuolar protein sorting-associated protein vps17	GAV99135.1	LENED_000570	GAV99135.1
LENED_000572	0.856926	0.734193	3.01883	2.79608	LENED_000572	BDGU01000007.1	588256	588558	303	-	protein_coding	hypothetical protein	GAV99136.1	LENED_000572	GAV99136.1
LENED_000571	0.856926	0.734193	3.01883	2.79608	LENED_000571	BDGU01000007.1	588256	588558	303	-	protein_coding	hypothetical protein	GAV99137.1	LENED_000571	GAV99137.1
LENED_000573	0.923447	0.467254	7.94674	7.83184	LENED_000573	BDGU01000008.1	530	929	400	+	protein_coding	tctex1 domain-containing protein 2	GAV99138.1	LENED_000573	GAV99138.1
LENED_000574	1.81857	0.00742275	8.33597	9.19878	LENED_000574	BDGU01000008.1	3526	5702	2177	+	protein_coding	serine threonine-protein kinase	GAV99139.1	LENED_000574	GAV99139.1
LENED_000575	0.718467	0.0059503	5.73941	5.2624	LENED_000575	BDGU01000008.1	6120	6479	360	-	protein_coding	hypothetical protein	GAV99140.1	LENED_000575	GAV99140.1
LENED_000576	1.0977	0.419804	7.90957	8.04406	LENED_000576	BDGU01000008.1	7916	8656	741	-	protein_coding	cluster assembly scaffold	GAV99141.1	LENED_000576	GAV99141.1
LENED_000577	0.987196	0.894273	9.18739	9.1688	LENED_000577	BDGU01000008.1	8843	9666	824	+	protein_coding	transcription initiation factor tfiid subunit 9	GAV99142.1	LENED_000577	GAV99142.1
LENED_000578	1.436	0.0131773	7.0723	7.59435	LENED_000578	BDGU01000008.1	9794	11524	1731	-	protein_coding	WD40 repeat-like protein	GAV99143.1	LENED_000578	GAV99143.1
LENED_000579	0.954973	0.336096	7.92545	7.85898	LENED_000579	BDGU01000008.1	11748	13957	2210	+	protein_coding	DUF803-domain-containing protein	GAV99144.1	LENED_000579	GAV99144.1
LENED_000580	0.642073	0.00717063	7.38025	6.74106	LENED_000580	BDGU01000008.1	14258	15039	782	-	protein_coding	hypothetical protein	GAV99145.1	LENED_000580	GAV99145.1
LENED_000583	0.860263	0.245272	8.14619	7.92904	LENED_000583	BDGU01000008.1	17314	24576	7263	-	protein_coding	glycoside hydrolase family 105 protein	GAV99146.1	LENED_000583	GAV99146.1
LENED_000584	0.676265	0.352455	3.17822	2.61389	LENED_000584	BDGU01000008.1	25052	27842	2791	+	protein_coding	MFS general substrate transporter	GAV99147.1	LENED_000584	GAV99147.1
LENED_000585	1.19204	0.0663227	7.34092	7.59436	LENED_000585	BDGU01000008.1	28856	32828	3973	-	protein_coding	Nucleoporin nup82	GAV99148.1	LENED_000585	GAV99148.1
LENED_000586	1.04061	0.853162	4.77765	4.83507	LENED_000586	BDGU01000008.1	32918	33463	546	-	protein_coding	Nucleoporin nup82	GAV99149.1	LENED_000586	GAV99149.1
LENED_000587	1.12996	0.049804	8.33943	8.5157	LENED_000587	BDGU01000008.1	33615	34673	1059	+	protein_coding	20S proteasome subunit	GAV99150.1	LENED_000587	GAV99150.1
LENED_000588	1.28374	0.0873633	7.96738	8.32774	LENED_000588	BDGU01000008.1	34780	35841	1062	-	protein_coding	26s proteasome non-atpase regulatory subunit 8	GAV99151.1	LENED_000588	GAV99151.1
LENED_000589	1.17971	0.0885653	9.64617	9.8846	LENED_000589	BDGU01000008.1	35953	36952	1000	+	protein_coding	20S proteasome subunit	GAV99152.1	LENED_000589	GAV99152.1
LENED_000590	0.481099	0.0519075	6.22582	5.17022	LENED_000590	BDGU01000008.1	37243	38808	1566	+	protein_coding	streptomycin biosynthesis protein	GAV99153.1	LENED_000590	GAV99153.1
LENED_000591	1.38735	0.0547853	8.2777	8.75003	LENED_000591	BDGU01000008.1	41244	43061	1818	-	protein_coding	hypothetical protein	GAV99154.1	LENED_000591	GAV99154.1
LENED_000593	0.602031	0.198179	2.54106	1.80897	LENED_000593	BDGU01000008.1	45039	45101	63	-	protein_coding	protein	GAV99156.1	LENED_000593	GAV99156.1
LENED_000592	0.602031	0.198179	2.54106	1.80897	LENED_000592	BDGU01000008.1	45039	45101	63	-	protein_coding	protein	GAV99155.1	LENED_000592	GAV99155.1
LENED_000594	0.871184	0.0745595	9.09118	8.89223	LENED_000594	BDGU01000008.1	45504	47556	2053	+	protein_coding	hypothetical protein	GAV99157.1	LENED_000594	GAV99157.1
LENED_000595	1.12093	0.59712	8.3706	8.53531	LENED_000595	BDGU01000008.1	48033	49868	1836	+	protein_coding	hypothetical protein	GAV99158.1	LENED_000595	GAV99158.1
LENED_000596	0.742448	0.0476241	9.21646	8.78682	LENED_000596	BDGU01000008.1	50286	51258	973	+	protein_coding	E set domain-containing protein	GAV99159.1	LENED_000596	GAV99159.1
LENED_000597	1.256	0.0239761	6.43718	6.76602	LENED_000597	BDGU01000008.1	51740	52517	778	+	protein_coding	4-hydroxybenzoate polyprenyl transferase	GAV99160.1	LENED_000597	GAV99160.1
LENED_000598	0.871422	0.613739	4.89763	4.69907	LENED_000598	BDGU01000008.1	53147	54411	1265	-	protein_coding	integral membrane protein	GAV99161.1	LENED_000598	GAV99161.1
LENED_000600	0.983182	0.968201	3.4859	3.46143	LENED_000600	BDGU01000008.1	56927	58187	1261	-	protein_coding	hypothetical protein	GAV99162.1	LENED_000600	GAV99162.1
LENED_000601	0.569592	0.225821	5.56479	4.75279	LENED_000601	BDGU01000008.1	60750	64732	3983	+	protein_coding	cysteine dioxygenase	GAV99163.1	LENED_000601	GAV99163.1
LENED_000602	1.08958	0.654833	5.53055	5.65432	LENED_000602	BDGU01000008.1	70106	70537	432	+	protein_coding	camp-dependent protein kinase regulatory subunit	GAV99164.1	LENED_000602	GAV99164.1
LENED_000603	1	1	0	0	LENED_000603	BDGU01000008.1	72602	73924	1323	-	protein_coding	Gag-Pol polyprotein	GAV99165.1	LENED_000603	GAV99165.1
LENED_000604	1	1	0	0	LENED_000604	BDGU01000009.1	6038	7042	1005	-	protein_coding	hypothetical protein	GAV99166.1	LENED_000604	GAV99166.1
LENED_000605	1	1	0	0	LENED_000605	BDGU01000009.1	7850	8454	605	+	protein_coding	hypothetical protein	GAV99167.1	LENED_000605	GAV99167.1
LENED_000607	1.71175	0.11441	0.00201069	0.777484	LENED_000607	BDGU01000009.1	12873	17366	4494	-	protein_coding	retrotransposon Ty1-copia subclass	GAV99168.1	LENED_000607	GAV99168.1
LENED_000608	1	1	0	0	LENED_000608	BDGU01000012.1	860	1608	749	-	protein_coding	hypothetical protein	GAV99169.1	LENED_000608	GAV99169.1
LENED_000609	1.22615	0.424034	4.40159	4.69572	LENED_000609	BDGU01000012.1	2447	2727	281	-	protein_coding	OPT oligopeptide transporter	GAV99170.1	LENED_000609	GAV99170.1
LENED_000610	0.966564	0.550008	9.73252	9.68345	LENED_000610	BDGU01000012.1	4292	8886	4595	-	protein_coding	oligopeptide transporter	GAV99171.1	LENED_000610	GAV99171.1
LENED_000611	1.03731	0.479588	9.72533	9.77818	LENED_000611	BDGU01000012.1	10205	10825	621	+	protein_coding	hypothetical protein	GAV99172.1	LENED_000611	GAV99172.1
LENED_000612	1.1997	0.0813413	7.78865	8.05132	LENED_000612	BDGU01000012.1	10993	14623	3631	-	protein_coding	hypothetical protein	GAV99173.1	LENED_000612	GAV99173.1
LENED_000613	0.778639	0.649426	1.12559	0.764621	LENED_000613	BDGU01000012.1	15558	18106	2549	-	protein_coding	hypothetical protein	GAV99174.1	LENED_000613	GAV99174.1
LENED_000616	0.860067	0.603827	2.93464	2.71716	LENED_000616	BDGU01000012.1	23160	23192	33	-	protein_coding	hypothetical protein	GAV99176.1	LENED_000616	GAV99176.1
LENED_000615	0.920227	0.802313	3.37741	3.25747	LENED_000615	BDGU01000012.1	23108	23192	85	-	protein_coding	hypothetical protein	GAV99175.1	LENED_000615	GAV99175.1
LENED_000617	1.17152	0.0343771	7.34505	7.57344	LENED_000617	BDGU01000012.1	23762	24943	1182	+	protein_coding	serine hydrolase	GAV99177.1	LENED_000617	GAV99177.1
LENED_000618	0.785771	0.104992	7.68738	7.33956	LENED_000618	BDGU01000012.1	25222	27386	2165	-	protein_coding	asparaginyl-trna synthetase	GAV99178.1	LENED_000618	GAV99178.1
LENED_000619	1.09963	0.250593	9.17104	9.30806	LENED_000619	BDGU01000012.1	27813	34940	7128	-	protein_coding	cytochrome p450	GAV99179.1	LENED_000619	GAV99179.1
LENED_000620	1.03152	0.718541	6.45968	6.50445	LENED_000620	BDGU01000012.1	37422	38521	1100	-	protein_coding	protein	GAV99180.1	LENED_000620	GAV99180.1
LENED_000621	0.954688	0.755074	7.00763	6.94073	LENED_000621	BDGU01000012.1	38644	39057	414	+	protein_coding	hypothetical protein	GAV99181.1	LENED_000621	GAV99181.1
LENED_000622	0.56171	0.15917	1.31528	0.483174	LENED_000622	BDGU01000012.1	42006	42224	219	-	protein_coding	hypothetical protein	GAV99182.1	LENED_000622	GAV99182.1
LENED_000624	0.56171	0.15917	1.31528	0.483174	LENED_000624	BDGU01000012.1	42006	42224	219	-	protein_coding	hypothetical protein	GAV99183.1	LENED_000624	GAV99183.1
LENED_000623	0.56171	0.15917	1.31528	0.483174	LENED_000623	BDGU01000012.1	42006	42224	219	-	protein_coding	hypothetical protein	GAV99184.1	LENED_000623	GAV99184.1
LENED_000626	0.579729	0.351401	1.8606	1.07405	LENED_000626	BDGU01000012.1	42273	42335	63	+	protein_coding	hypothetical protein	GAV99185.1	LENED_000626	GAV99185.1
LENED_000625	1.02896	0.957993	1.95019	1.99138	LENED_000625	BDGU01000012.1	42322	42419	98	+	protein_coding	hypothetical protein	GAV99186.1	LENED_000625	GAV99186.1
LENED_000627	0.783327	0.496233	2.66696	2.31465	LENED_000627	BDGU01000012.1	44583	45830	1248	-	protein_coding	hypothetical protein	GAV99187.1	LENED_000627	GAV99187.1
LENED_000629	0.505986	0.15177	1.75971	0.776883	LENED_000629	BDGU01000012.1	49642	49680	39	-	protein_coding	non-heme halogenase	GAV99188.1	LENED_000629	GAV99188.1
LENED_000628	0.505986	0.15177	1.75971	0.776883	LENED_000628	BDGU01000012.1	49642	49680	39	-	protein_coding	non-heme halogenase	GAV99189.1	LENED_000628	GAV99189.1
LENED_000630	0.443562	0.242995	1.19336	0.0205688	LENED_000630	BDGU01000012.1	50673	51296	624	+	protein_coding	hypothetical protein	GAV99190.1	LENED_000630	GAV99190.1
LENED_000632	0.830623	0.575832	4.14011	3.87237	LENED_000632	BDGU01000012.1	51403	53719	2317	+	protein_coding	radh flavin-dependent halogenase	GAV99191.1	LENED_000632	GAV99191.1
LENED_000633	0.611034	0.00444296	4.95557	4.24489	LENED_000633	BDGU01000012.1	54739	57446	2708	+	protein_coding	aado keto reductase	GAV99192.1	LENED_000633	GAV99192.1
LENED_000634	0.410791	0.0595789	4.09591	2.81239	LENED_000634	BDGU01000012.1	57482	58371	890	+	protein_coding	aado keto reductase	GAV99193.1	LENED_000634	GAV99193.1
LENED_000635	1.04265	0.413368	8.06787	8.12812	LENED_000635	BDGU01000012.1	58794	62749	3956	-	protein_coding	DUF300-domain-containing protein	GAV99194.1	LENED_000635	GAV99194.1
LENED_000636	1.50527	0.0449778	3.82115	4.41116	LENED_000636	BDGU01000012.1	62805	63503	699	-	protein_coding	hypothetical protein	GAV99195.1	LENED_000636	GAV99195.1
LENED_000638	0.418337	0.0414169	2.97945	1.72219	LENED_000638	BDGU01000012.1	63619	63828	210	+	protein_coding	phospholipid:diacylglycerol acyltransferase	GAV99196.1	LENED_000638	GAV99196.1
LENED_000639	0.418337	0.0414169	2.97945	1.72219	LENED_000639	BDGU01000012.1	63619	63828	210	+	protein_coding	phospholipid:diacylglycerol acyltransferase	GAV99197.1	LENED_000639	GAV99197.1
LENED_000637	0.8726	0.350342	3.86656	3.66995	LENED_000637	BDGU01000012.1	65894	65938	45	+	protein_coding	phospholipid:diacylglycerol acyltransferase	GAV99198.1	LENED_000637	GAV99198.1
LENED_000640	1.0216	0.870131	7.08334	7.11418	LENED_000640	BDGU01000012.1	69010	70511	1502	-	protein_coding	protein	GAV99199.1	LENED_000640	GAV99199.1
LENED_000641	1.23012	0.00719176	9.38375	9.68255	LENED_000641	BDGU01000012.1	71174	76537	5364	-	protein_coding	gtp binding protein	GAV99200.1	LENED_000641	GAV99200.1
LENED_000642	0.713019	0.0203654	6.69937	6.21139	LENED_000642	BDGU01000012.1	79985	82003	2019	-	protein_coding	hypothetical protein	GAV99201.1	LENED_000642	GAV99201.1
LENED_000643	0.712113	0.257188	2.9373	2.44748	LENED_000643	BDGU01000012.1	82673	83616	944	+	protein_coding	hypothetical protein	GAV99202.1	LENED_000643	GAV99202.1
LENED_000644	0.725177	0.324168	5.01801	4.55441	LENED_000644	BDGU01000012.1	83643	86233	2591	-	protein_coding	hypothetical protein	GAV99203.1	LENED_000644	GAV99203.1
LENED_000645	0.318758	0.0282172	4.72877	3.0793	LENED_000645	BDGU01000012.1	87130	87862	733	-	protein_coding	hypothetical protein	GAV99204.1	LENED_000645	GAV99204.1
LENED_000648	1.459	0.023363	6.57558	7.12056	LENED_000648	BDGU01000012.1	90794	91741	948	-	protein_coding	hypothetical protein	GAV99205.1	LENED_000648	GAV99205.1
LENED_000649	0.636882	0.0259269	6.87841	6.22751	LENED_000649	BDGU01000012.1	91934	94463	2530	-	protein_coding	alpha beta-hydrolase	GAV99206.1	LENED_000649	GAV99206.1
LENED_000650	1.23783	0.311071	6.6275	6.93531	LENED_000650	BDGU01000012.1	94908	95907	1000	-	protein_coding	sulfhydryl oxidase	GAV99207.1	LENED_000650	GAV99207.1
LENED_000651	0.581915	0.181809	2.09457	1.31345	LENED_000651	BDGU01000012.1	96373	96982	610	+	protein_coding	hypothetical protein	GAV99208.1	LENED_000651	GAV99208.1
LENED_000652	0.780556	0.519632	2.79474	2.43731	LENED_000652	BDGU01000012.1	97191	97782	592	+	protein_coding	hypothetical protein	GAV99209.1	LENED_000652	GAV99209.1
LENED_000653	0.83243	0.0164557	7.13709	6.87249	LENED_000653	BDGU01000012.1	98195	99271	1077	-	protein_coding	hypothetical protein	GAV99210.1	LENED_000653	GAV99210.1
LENED_000654	1.41134	0.131625	7.95259	8.44965	LENED_000654	BDGU01000012.1	99839	101155	1317	+	protein_coding	glycosyltransferase family 17 protein	GAV99211.1	LENED_000654	GAV99211.1
LENED_000655	0.662468	0.121568	9.53859	8.94451	LENED_000655	BDGU01000012.1	101657	102922	1266	-	protein_coding	THP2 domain protein	GAV99212.1	LENED_000655	GAV99212.1
LENED_000656	0.676668	0.0151548	10.0101	9.44666	LENED_000656	BDGU01000012.1	103443	108216	4774	+	protein_coding	Paired amphipathic helix protein pst1	GAV99213.1	LENED_000656	GAV99213.1
LENED_000657	0.551822	0.0458744	3.09068	2.23296	LENED_000657	BDGU01000012.1	108775	109818	1044	+	protein_coding	acyl- n-acyltransferase	GAV99214.1	LENED_000657	GAV99214.1
LENED_000658	0.940508	0.645266	6.12643	6.03794	LENED_000658	BDGU01000012.1	110128	111583	1456	+	protein_coding	hypothetical protein	GAV99215.1	LENED_000658	GAV99215.1
LENED_000660	0.761675	0.377481	0.39805	0.0052975	LENED_000660	BDGU01000012.1	114157	114167	11	-	protein_coding	hypothetical protein	GAV99216.1	LENED_000660	GAV99216.1
LENED_000659	0.761675	0.377481	0.39805	0.0052975	LENED_000659	BDGU01000012.1	114157	114167	11	-	protein_coding	hypothetical protein	GAV99217.1	LENED_000659	GAV99217.1
LENED_000661	0.897404	0.242175	8.8176	8.66143	LENED_000661	BDGU01000012.1	114516	115642	1127	-	protein_coding	hypothetical protein	GAV99218.1	LENED_000661	GAV99218.1
LENED_000662	0.912965	0.330833	7.91655	7.78518	LENED_000662	BDGU01000012.1	116195	118181	1987	+	protein_coding	AMP binding protein	GAV99219.1	LENED_000662	GAV99219.1
LENED_000663	0.558504	0.08344	8.80496	7.9646	LENED_000663	BDGU01000012.1	118353	121375	3023	+	protein_coding	amp binding protein	GAV99220.1	LENED_000663	GAV99220.1
LENED_000664	1.27981	0.150293	9.07974	9.43567	LENED_000664	BDGU01000012.1	121439	122442	1004	+	protein_coding	er-derived vesicles protein erv14	GAV99221.1	LENED_000664	GAV99221.1
LENED_000665	0.749	0.118533	7.7393	7.32234	LENED_000665	BDGU01000012.1	123305	124384	1080	+	protein_coding	glucokinase regulator family	GAV99222.1	LENED_000665	GAV99222.1
LENED_000666	0.904611	0.029587	8.00528	7.86065	LENED_000666	BDGU01000012.1	124656	127509	2854	+	protein_coding	sulfate anion transporter	GAV99223.1	LENED_000666	GAV99223.1
LENED_000667	1.19465	0.321255	6.73378	6.99036	LENED_000667	BDGU01000012.1	127641	128335	695	-	protein_coding	cyclase	GAV99224.1	LENED_000667	GAV99224.1
LENED_000668	0.912727	0.326164	7.36577	7.23402	LENED_000668	BDGU01000012.1	128553	129514	962	+	protein_coding	asteroid-like protein 1	GAV99225.1	LENED_000668	GAV99225.1
LENED_000669	1.05816	0.0431959	6.88084	6.9624	LENED_000669	BDGU01000012.1	129903	130345	443	-	protein_coding	hypothetical protein	GAV99226.1	LENED_000669	GAV99226.1
LENED_000670	1.09434	0.143166	4.76562	4.89568	LENED_000670	BDGU01000012.1	131228	131875	648	+	protein_coding	hypothetical protein	GAV99227.1	LENED_000670	GAV99227.1
LENED_000671	0.516573	0.0105306	4.4097	3.45674	LENED_000671	BDGU01000012.1	131991	132571	581	+	protein_coding	hypothetical protein	GAV99228.1	LENED_000671	GAV99228.1
LENED_000672	1.23095	0.360305	3.83143	4.13121	LENED_000672	BDGU01000012.1	134672	135864	1193	+	protein_coding	hypothetical protein	GAV99229.1	LENED_000672	GAV99229.1
LENED_000673	0.758399	0.212172	4.08037	3.6814	LENED_000673	BDGU01000012.1	136130	138057	1928	-	protein_coding	aldehyde dehydrogenase	GAV99230.1	LENED_000673	GAV99230.1
LENED_000674	0.913792	0.424165	5.36606	5.23599	LENED_000674	BDGU01000012.1	138820	141028	2209	-	protein_coding	cytochrome P450	GAV99231.1	LENED_000674	GAV99231.1
LENED_000675	0.360111	0.0268108	1.5036	0.0301176	LENED_000675	BDGU01000012.1	142044	142218	175	+	protein_coding	terpenoid synthase	GAV99232.1	LENED_000675	GAV99232.1
LENED_000676	0.360111	0.0268108	1.5036	0.0301176	LENED_000676	BDGU01000012.1	142044	142218	175	+	protein_coding	terpenoid synthase	GAV99233.1	LENED_000676	GAV99233.1
LENED_000677	1.69949	0.0892801	2.46168	3.22678	LENED_000677	BDGU01000012.1	142595	143357	763	-	protein_coding	hypothetical protein	GAV99234.1	LENED_000677	GAV99234.1
LENED_000678	0.871118	0.492427	10.3647	10.1657	LENED_000678	BDGU01000012.1	143580	145902	2323	-	protein_coding	MFS general substrate transporter	GAV99235.1	LENED_000678	GAV99235.1
LENED_000679	0.806061	0.128403	8.92078	8.60974	LENED_000679	BDGU01000012.1	146448	147298	851	+	protein_coding	gliotoxin biosynthesis protein	GAV99236.1	LENED_000679	GAV99236.1
LENED_000681	0.683675	0.0372583	7.09637	6.54776	LENED_000681	BDGU01000012.1	148161	148230	70	+	protein_coding	protein	GAV99237.1	LENED_000681	GAV99237.1
LENED_000680	0.683675	0.0372583	7.09637	6.54776	LENED_000680	BDGU01000012.1	148161	148230	70	+	protein_coding	protein	GAV99238.1	LENED_000680	GAV99238.1
LENED_000682	0.98616	0.967926	3.92414	3.90404	LENED_000682	BDGU01000012.1	150662	152129	1468	-	protein_coding	hypothetical protein	GAV99239.1	LENED_000682	GAV99239.1
LENED_000683	0.928741	0.327642	8.5144	8.40775	LENED_000683	BDGU01000012.1	152373	155692	3320	-	protein_coding	hypothetical protein	GAV99240.1	LENED_000683	GAV99240.1
LENED_000684	1.14037	0.154776	8.68823	8.87773	LENED_000684	BDGU01000012.1	158360	160886	2527	+	protein_coding	hypothetical protein	GAV99241.1	LENED_000684	GAV99241.1
LENED_000685	0.935554	0.450549	7.17778	7.08167	LENED_000685	BDGU01000012.1	160960	162619	1660	-	protein_coding	N-acetyltransferase	GAV99242.1	LENED_000685	GAV99242.1
LENED_000686	1.21645	0.012467	8.72402	9.00671	LENED_000686	BDGU01000012.1	163397	164925	1529	+	protein_coding	hypothetical protein	GAV99243.1	LENED_000686	GAV99243.1
LENED_000687	0.560593	0.000189085	6.45707	5.6221	LENED_000687	BDGU01000012.1	165170	167074	1905	+	protein_coding	ankyrin repeat and mynd domain-containing protein 2-like	GAV99244.1	LENED_000687	GAV99244.1
LENED_000688	1.24924	0.264581	7.00199	7.32304	LENED_000688	BDGU01000012.1	167626	170090	2465	-	protein_coding	vacuolar protein	GAV99245.1	LENED_000688	GAV99245.1
LENED_000689	0.900906	0.506959	7.08081	6.93025	LENED_000689	BDGU01000012.1	170851	174940	4090	-	protein_coding	vacuolar protein	GAV99246.1	LENED_000689	GAV99246.1
LENED_000690	0.720458	0.117998	5.75811	5.2851	LENED_000690	BDGU01000012.1	175457	176904	1448	+	protein_coding	ring finger domain protein	GAV99247.1	LENED_000690	GAV99247.1
LENED_000691	1.80052	0.302722	0.613982	1.4624	LENED_000691	BDGU01000012.1	177198	179095	1898	-	protein_coding	glycoside hydrolase family 28 protein	GAV99248.1	LENED_000691	GAV99248.1
LENED_000692	0.950498	0.682626	7.2192	7.14595	LENED_000692	BDGU01000012.1	180100	182361	2262	+	protein_coding	hypothetical protein	GAV99249.1	LENED_000692	GAV99249.1
LENED_000693	0.596509	0.534929	2.0506	1.30522	LENED_000693	BDGU01000012.1	182941	185426	2486	+	protein_coding	glycoside hydrolase family 47 protein	GAV99250.1	LENED_000693	GAV99250.1
LENED_000694	0.784519	0.387333	5.00675	4.65664	LENED_000694	BDGU01000012.1	185920	186120	201	-	protein_coding	inositol hexakisphosphate kinase 1	GAV99251.1	LENED_000694	GAV99251.1
LENED_000695	0.617634	0.0432509	8.38717	7.692	LENED_000695	BDGU01000012.1	198330	200342	2013	-	protein_coding	inositol hexakisphosphate kinase 1	GAV99252.1	LENED_000695	GAV99252.1
LENED_000696	0.763135	0.039101	7.30376	6.91377	LENED_000696	BDGU01000012.1	201958	203949	1992	+	protein_coding	nadh kinase	GAV99253.1	LENED_000696	GAV99253.1
LENED_000697	0.931985	0.569605	7.63074	7.52912	LENED_000697	BDGU01000012.1	204492	207719	3228	-	protein_coding	calcium proton exchanger	GAV99254.1	LENED_000697	GAV99254.1
LENED_000698	0.947806	0.667261	5.76766	5.69033	LENED_000698	BDGU01000012.1	209101	209367	267	-	protein_coding	hypothetical protein	GAV99255.1	LENED_000698	GAV99255.1
LENED_000699	1.16148	0.346998	8.86048	9.07644	LENED_000699	BDGU01000012.1	209454	210448	995	-	protein_coding	PAP2-domain-containing protein	GAV99256.1	LENED_000699	GAV99256.1
LENED_000700	0.97381	0.774825	5.80872	5.77044	LENED_000700	BDGU01000012.1	211021	212328	1308	+	protein_coding	alpha beta-hydrolase	GAV99257.1	LENED_000700	GAV99257.1
LENED_000701	1.03451	0.755249	7.35896	7.40791	LENED_000701	BDGU01000012.1	213588	214280	693	+	protein_coding	hypothetical protein	GAV99258.1	LENED_000701	GAV99258.1
LENED_000702	1.30112	0.142855	9.29581	9.67557	LENED_000702	BDGU01000012.1	214688	217976	3289	-	protein_coding	glycoside hydrolase family 31 protein	GAV99259.1	LENED_000702	GAV99259.1
LENED_000703	1.0643	0.894647	1.74076	1.83067	LENED_000703	BDGU01000012.1	218598	219663	1066	+	protein_coding	short-chain dehydrogenase reductase	GAV99260.1	LENED_000703	GAV99260.1
LENED_000704	1.00817	0.933621	6.82954	6.84128	LENED_000704	BDGU01000012.1	226311	227561	1251	+	protein_coding	N2227-domain-containing protein	GAV99261.1	LENED_000704	GAV99261.1
LENED_000705	0.681399	0.048701	5.1887	4.63527	LENED_000705	BDGU01000012.1	227840	229268	1429	+	protein_coding	hypothetical protein	GAV99262.1	LENED_000705	GAV99262.1
LENED_000706	0.704902	0.463514	2.17318	1.66867	LENED_000706	BDGU01000012.1	229966	231225	1260	+	protein_coding	hypothetical protein	GAV99263.1	LENED_000706	GAV99263.1
LENED_000707	1.1924	0.0441746	8.9377	9.19157	LENED_000707	BDGU01000012.1	231758	235269	3512	+	protein_coding	SH3 domain-containing protein	GAV99264.1	LENED_000707	GAV99264.1
LENED_000708	0.573592	0.178443	4.55736	3.75546	LENED_000708	BDGU01000012.1	236504	236788	285	+	protein_coding	hypothetical protein	GAV99265.1	LENED_000708	GAV99265.1
LENED_000709	0.97981	0.856989	8.73765	8.70823	LENED_000709	BDGU01000012.1	237522	238360	839	-	protein_coding	coatomer zeta subunit	GAV99266.1	LENED_000709	GAV99266.1
LENED_000710	0.680972	0.133721	5.99863	5.44429	LENED_000710	BDGU01000012.1	238805	239309	505	+	protein_coding	structural toxin protein	GAV99267.1	LENED_000710	GAV99267.1
LENED_000712	1.08139	0.832254	0.346729	0.459609	LENED_000712	BDGU01000012.1	241397	241654	258	-	protein_coding	zinc finger protein	GAV99268.1	LENED_000712	GAV99268.1
LENED_000711	0.626069	0.0399616	6.29037	5.61477	LENED_000711	BDGU01000012.1	240930	240934	5	-	protein_coding	zinc finger protein	GAV99269.1	LENED_000711	GAV99269.1
LENED_000713	0.913729	0.201452	11.1811	11.0509	LENED_000713	BDGU01000012.1	243814	246990	3177	-	protein_coding	hypothetical protein	GAV99270.1	LENED_000713	GAV99270.1
LENED_000715	0.920546	0.809875	3.84248	3.72304	LENED_000715	BDGU01000012.1	250132	250937	806	+	protein_coding	hypothetical protein	GAV99271.1	LENED_000715	GAV99271.1
LENED_000716	0.835272	0.0519971	6.26067	6.00098	LENED_000716	BDGU01000012.1	251345	253565	2221	+	protein_coding	protein	GAV99272.1	LENED_000716	GAV99272.1
LENED_000717	0.941547	0.823973	3.94658	3.85969	LENED_000717	BDGU01000012.1	254351	254404	54	-	protein_coding	hypothetical protein	GAV99273.1	LENED_000717	GAV99273.1
LENED_000718	0.736546	0.124982	5.40777	4.96661	LENED_000718	BDGU01000012.1	254532	254975	444	-	protein_coding	hypothetical protein	GAV99274.1	LENED_000718	GAV99274.1
LENED_000720	0.884154	0.433097	7.73693	7.5593	LENED_000720	BDGU01000012.1	256002	256553	552	-	protein_coding	3-hydroxybutyryl- dehydrogenase	GAV99275.1	LENED_000720	GAV99275.1
LENED_000719	0.884154	0.433097	7.73693	7.5593	LENED_000719	BDGU01000012.1	256002	256553	552	-	protein_coding	3-hydroxybutyryl- dehydrogenase	GAV99276.1	LENED_000719	GAV99276.1
LENED_000721	2.23607	0.00568533	5.99449	7.15546	LENED_000721	BDGU01000012.1	256825	258218	1394	-	protein_coding	caleosin domain containing protein	GAV99277.1	LENED_000721	GAV99277.1
LENED_000722	1.00586	0.89127	9.20354	9.21197	LENED_000722	BDGU01000012.1	258885	262196	3312	-	protein_coding	TKL TKL-ccin protein kinase	GAV99278.1	LENED_000722	GAV99278.1
LENED_000723	0.694139	0.274708	4.26287	3.73617	LENED_000723	BDGU01000012.1	263893	264291	399	+	protein_coding	hypothetical protein	GAV99279.1	LENED_000723	GAV99279.1
LENED_000724	1.60796	0.0467343	7.10165	7.78688	LENED_000724	BDGU01000012.1	264982	265978	997	-	protein_coding	hypothetical protein	GAV99280.1	LENED_000724	GAV99280.1
LENED_000725	0.581396	0.499414	1.60936	0.826948	LENED_000725	BDGU01000012.1	266400	267179	780	-	protein_coding	hypothetical protein	GAV99281.1	LENED_000725	GAV99281.1
LENED_000726	1.03752	0.739511	8.84951	8.90265	LENED_000726	BDGU01000012.1	268229	272672	4444	-	protein_coding	cytochrome p450	GAV99282.1	LENED_000726	GAV99282.1
LENED_000727	0.73174	0.447239	4.98098	4.53038	LENED_000727	BDGU01000012.1	274856	277731	2876	-	protein_coding	Vegetative incompatibility protein HET-E-1	GAV99283.1	LENED_000727	GAV99283.1
LENED_000728	1.37384	0.0230847	8.71628	9.17449	LENED_000728	BDGU01000012.1	279709	281775	2067	-	protein_coding	WD40 repeat-like protein	GAV99284.1	LENED_000728	GAV99284.1
LENED_000729	1.11146	0.213976	8.47692	8.62937	LENED_000729	BDGU01000012.1	282416	284041	1626	-	protein_coding	hypothetical protein	GAV99285.1	LENED_000729	GAV99285.1
LENED_000730	0.065201	0.330372	5.38131	1.44235	LENED_000730	BDGU01000012.1	284291	285761	1471	+	protein_coding	hypothetical protein	GAV99286.1	LENED_000730	GAV99286.1
LENED_000731	1.06542	0.24883	8.28582	8.37725	LENED_000731	BDGU01000012.1	286687	291806	5120	+	protein_coding	pleiotropic drug resistance ABC transporter	GAV99287.1	LENED_000731	GAV99287.1
LENED_000732	1.24658	0.0564386	8.34967	8.66765	LENED_000732	BDGU01000012.1	293881	297738	3858	+	protein_coding	saga complex protein	GAV99288.1	LENED_000732	GAV99288.1
LENED_000734	0.498624	0.140835	4.26909	3.26511	LENED_000734	BDGU01000012.1	298324	298338	15	+	protein_coding	hypothetical protein	GAV99289.1	LENED_000734	GAV99289.1
LENED_000733	0.498624	0.140835	4.26909	3.26511	LENED_000733	BDGU01000012.1	298324	298338	15	+	protein_coding	hypothetical protein	GAV99290.1	LENED_000733	GAV99290.1
LENED_000735	1.00356	0.96704	7.49057	7.4957	LENED_000735	BDGU01000012.1	300206	301851	1646	-	protein_coding	hypothetical protein	GAV99291.1	LENED_000735	GAV99291.1
LENED_000736	1.97082	0.0280571	3.39209	4.37089	LENED_000736	BDGU01000012.1	302019	303702	1684	-	protein_coding	Aldo keto reductase	GAV99292.1	LENED_000736	GAV99292.1
LENED_000738	0.606394	0.120046	0.732168	0.010496	LENED_000738	BDGU01000012.1	306123	306400	278	+	protein_coding	hypothetical protein	GAV99293.1	LENED_000738	GAV99293.1
LENED_000737	0.872801	0.798413	0.95769	0.761414	LENED_000737	BDGU01000012.1	306447	306464	18	+	protein_coding	hypothetical protein	GAV99294.1	LENED_000737	GAV99294.1
LENED_000739	0.813011	0.401939	6.09305	5.7944	LENED_000739	BDGU01000012.1	309439	311385	1947	-	protein_coding	general substrate transporter	GAV99295.1	LENED_000739	GAV99295.1
LENED_000740	1.12103	0.39546	11.7261	11.8909	LENED_000740	BDGU01000012.1	312438	316149	3712	-	protein_coding	differentiation regulator	GAV99296.1	LENED_000740	GAV99296.1
LENED_000741	1.25027	0.0187849	8.43107	8.75331	LENED_000741	BDGU01000012.1	317149	324376	7228	+	protein_coding	PFF1_SCHCM ame: Full=Vacuolar membrane protease ame: Full=FXNA-related family protease 1	GAV99297.1	LENED_000741	GAV99297.1
LENED_000742	1	1	0	0	LENED_000742	BDGU01000012.1	326299	327246	948	-	protein_coding	hypothetical protein	GAV99298.1	LENED_000742	GAV99298.1
LENED_000743	1.2396	0.0226271	8.96966	9.27954	LENED_000743	BDGU01000012.1	331300	335394	4095	+	protein_coding	calcium-transporting ATPase	GAV99299.1	LENED_000743	GAV99299.1
LENED_000744	1.22925	0.0471259	9.71444	10.0122	LENED_000744	BDGU01000012.1	336296	339633	3338	+	protein_coding	rho guanyl nucleotide exchange	GAV99300.1	LENED_000744	GAV99300.1
LENED_000745	0.750651	0.0466089	10.3818	9.96801	LENED_000745	BDGU01000012.1	340089	342872	2784	-	protein_coding	fad fmn-containing dehydrogenase	GAV99301.1	LENED_000745	GAV99301.1
LENED_000746	0.535043	0.0970635	3.82433	2.92205	LENED_000746	BDGU01000012.1	344895	346382	1488	-	protein_coding	hypothetical protein	GAV99302.1	LENED_000746	GAV99302.1
LENED_000747	0.494472	0.0613839	3.47452	2.45848	LENED_000747	BDGU01000012.1	347553	349737	2185	-	protein_coding	hypothetical protein	GAV99303.1	LENED_000747	GAV99303.1
LENED_000748	1.32401	0.507773	1.07805	1.48297	LENED_000748	BDGU01000012.1	352858	352941	84	-	protein_coding	protein	GAV99305.1	LENED_000748	GAV99305.1
LENED_000749	1.32401	0.507773	1.07805	1.48297	LENED_000749	BDGU01000012.1	352858	352941	84	-	protein_coding	protein	GAV99304.1	LENED_000749	GAV99304.1
LENED_000750	0.758403	0.128415	7.21114	6.81217	LENED_000750	BDGU01000012.1	354263	357837	3575	+	protein_coding	hypothetical protein	GAV99306.1	LENED_000750	GAV99306.1
LENED_000751	0.782201	0.516371	3.29173	2.93734	LENED_000751	BDGU01000012.1	358942	360089	1148	-	protein_coding	hypothetical protein	GAV99307.1	LENED_000751	GAV99307.1
LENED_000753	0.563576	0.193471	2.48566	1.65834	LENED_000753	BDGU01000012.1	363369	363422	54	-	protein_coding	hypothetical protein	GAV99308.1	LENED_000753	GAV99308.1
LENED_000752	0.563576	0.193471	2.48566	1.65834	LENED_000752	BDGU01000012.1	363369	363422	54	-	protein_coding	hypothetical protein	GAV99309.1	LENED_000752	GAV99309.1
LENED_000754	0.767503	0.277749	7.55397	7.17222	LENED_000754	BDGU01000012.1	363951	368775	4825	-	protein_coding	kinase complex IKAP component	GAV99310.1	LENED_000754	GAV99310.1
LENED_000755	0.993396	0.976459	4.6752	4.66564	LENED_000755	BDGU01000012.1	369378	370149	772	+	protein_coding	rrna-processing protein efg1	GAV99311.1	LENED_000755	GAV99311.1
LENED_000756	1.30431	0.615633	1.84866	2.23194	LENED_000756	BDGU01000012.1	370451	371217	767	+	protein_coding	hypothetical protein	GAV99312.1	LENED_000756	GAV99312.1
LENED_000757	0.822935	0.69495	2.60315	2.322	LENED_000757	BDGU01000012.1	371390	372390	1001	-	protein_coding	hypothetical protein	GAV99313.1	LENED_000757	GAV99313.1
LENED_000759	0.862926	0.406089	4.14104	3.92835	LENED_000759	BDGU01000013.1	12027	15650	3624	-	protein_coding	hypothetical protein	GAV99314.1	LENED_000759	GAV99314.1
LENED_000760	1	1	0	0	LENED_000760	BDGU01000013.1	20583	22377	1795	+	protein_coding	hypothetical protein	GAV99315.1	LENED_000760	GAV99315.1
LENED_000762	1.06323	0.76661	4.43199	4.52044	LENED_000762	BDGU01000013.1	24441	26604	2164	-	protein_coding	protein	GAV99316.1	LENED_000762	GAV99316.1
LENED_000763	0.867141	0.295866	6.64124	6.43558	LENED_000763	BDGU01000013.1	27312	29979	2668	-	protein_coding	tetratricopeptide repeat domain 27	GAV99317.1	LENED_000763	GAV99317.1
LENED_000764	1.0825	0.317737	8.07804	8.19241	LENED_000764	BDGU01000013.1	30486	32076	1591	-	protein_coding	rna polymerase ii-associated protein	GAV99318.1	LENED_000764	GAV99318.1
LENED_000765	0.713017	0.0433139	8.70696	8.21897	LENED_000765	BDGU01000013.1	32139	37888	5750	+	protein_coding	zz type zinc finger domain-containing protein	GAV99319.1	LENED_000765	GAV99319.1
LENED_000766	0.99922	0.995707	5.9213	5.92017	LENED_000766	BDGU01000013.1	37993	38603	611	-	protein_coding	PHF5-like protein	GAV99320.1	LENED_000766	GAV99320.1
LENED_000767	1.24497	0.00594263	5.37562	5.69173	LENED_000767	BDGU01000013.1	38842	40215	1374	+	protein_coding	kinase-like protein	GAV99321.1	LENED_000767	GAV99321.1
LENED_000768	1.21366	0.090439	8.50037	8.77973	LENED_000768	BDGU01000013.1	40457	43821	3365	-	protein_coding	Cl-channel protein	GAV99322.1	LENED_000768	GAV99322.1
LENED_000769	1.11055	0.505969	7.06413	7.21541	LENED_000769	BDGU01000013.1	44292	44998	707	+	protein_coding	DUF185-domain-containing protein	GAV99323.1	LENED_000769	GAV99323.1
LENED_000770	1.18989	0.32248	4.41961	4.67044	LENED_000770	BDGU01000013.1	45861	46889	1029	-	protein_coding	S-adenosyl-L-methionine-dependent methyltransferase	GAV99324.1	LENED_000770	GAV99324.1
LENED_000771	1.38012	0.0542087	5.16086	5.62566	LENED_000771	BDGU01000013.1	47482	48481	1000	+	protein_coding	hypothetical protein	GAV99325.1	LENED_000771	GAV99325.1
LENED_000772	0.869013	0.597252	3.12841	2.92586	LENED_000772	BDGU01000013.1	48881	49426	546	+	protein_coding	hypothetical protein	GAV99326.1	LENED_000772	GAV99326.1
LENED_000773	0.534111	0.213682	3.76762	2.86283	LENED_000773	BDGU01000013.1	51101	53294	2194	+	protein_coding	hypothetical protein	GAV99327.1	LENED_000773	GAV99327.1
LENED_000774	0.995983	0.989464	2.60306	2.59725	LENED_000774	BDGU01000013.1	57413	58544	1132	-	protein_coding	hypothetical protein	GAV99328.1	LENED_000774	GAV99328.1
LENED_000775	1.13755	0.280382	5.65482	5.84075	LENED_000775	BDGU01000013.1	59494	61091	1598	+	protein_coding	hypothetical protein	GAV99329.1	LENED_000775	GAV99329.1
LENED_000776	0.529125	0.100966	2.91802	1.9997	LENED_000776	BDGU01000013.1	67236	67652	417	-	protein_coding	hypothetical protein	GAV99330.1	LENED_000776	GAV99330.1
LENED_000777	1.58137	0.265243	2.42878	3.08995	LENED_000777	BDGU01000013.1	69926	72009	2084	-	protein_coding	cytochrome p450	GAV99331.1	LENED_000777	GAV99331.1
LENED_000778	0.78899	0.0373991	9.7112	9.36928	LENED_000778	BDGU01000013.1	73932	75849	1918	+	protein_coding	amino acid permease-like protein	GAV99332.1	LENED_000778	GAV99332.1
LENED_000780	0.361083	0.0753117	2.60663	1.13703	LENED_000780	BDGU01000013.1	77705	78825	1121	-	protein_coding	hypothetical protein	GAV99333.1	LENED_000780	GAV99333.1
LENED_000784	1.08581	0.871216	0.682962	0.80174	LENED_000784	BDGU01000013.1	80628	81056	429	+	protein_coding	hypothetical protein	GAV99334.1	LENED_000784	GAV99334.1
LENED_000785	1.08127	0.821901	3.28307	3.3958	LENED_000785	BDGU01000013.1	81162	82483	1322	+	protein_coding	myb transcription	GAV99335.1	LENED_000785	GAV99335.1
LENED_000787	0.790302	0.0354247	6.7054	6.36588	LENED_000787	BDGU01000013.1	84580	85823	1244	-	protein_coding	chitin deacetylase	GAV99336.1	LENED_000787	GAV99336.1
LENED_000788	0.702566	0.669356	1.27701	0.767714	LENED_000788	BDGU01000013.1	86365	87913	1549	+	protein_coding	hypothetical protein	GAV99337.1	LENED_000788	GAV99337.1
LENED_000789	0.469235	0.235554	2.95214	1.86052	LENED_000789	BDGU01000013.1	94717	95430	714	-	protein_coding	hypothetical protein	GAV99338.1	LENED_000789	GAV99338.1
LENED_000790	0.649414	0.565291	1.10045	0.477662	LENED_000790	BDGU01000013.1	94904	95169	266	+	protein_coding	hypothetical protein	GAV99339.1	LENED_000790	GAV99339.1
LENED_000791	0.549148	0.206428	1.34802	0.48329	LENED_000791	BDGU01000013.1	97105	98645	1541	+	protein_coding	hypothetical protein	GAV99340.1	LENED_000791	GAV99340.1
LENED_000792	1.36001	0.306823	2.16983	2.61345	LENED_000792	BDGU01000013.1	100075	101032	958	-	protein_coding	related to stress response protein rds1p	GAV99341.1	LENED_000792	GAV99341.1
LENED_000793	0.48381	0.0318779	3.75261	2.70513	LENED_000793	BDGU01000013.1	101063	101873	811	-	protein_coding	hypothetical protein	GAV99342.1	LENED_000793	GAV99342.1
LENED_000794	1	1	0	0	LENED_000794	BDGU01000013.1	108845	109381	537	-	protein_coding	hypothetical protein	GAV99343.1	LENED_000794	GAV99343.1
LENED_000795	1.67489	0.0506829	5.25004	5.9941	LENED_000795	BDGU01000013.1	111050	113006	1957	-	protein_coding	hypothetical protein	GAV99344.1	LENED_000795	GAV99344.1
LENED_000796	1.04146	0.770104	8.25439	8.313	LENED_000796	BDGU01000013.1	115090	120050	4961	+	protein_coding	P-loop containing nucleoside triphosphate hydrolase protein	GAV99345.1	LENED_000796	GAV99345.1
LENED_000797	1.05336	0.913545	0.683001	0.757999	LENED_000797	BDGU01000013.1	122085	123111	1027	+	protein_coding	glycopeptide	GAV99346.1	LENED_000797	GAV99346.1
LENED_000798	0.703983	0.581781	1.30556	0.799173	LENED_000798	BDGU01000013.1	123389	125277	1889	-	protein_coding	S-adenosyl-L-methionine-dependent methyltransferase	GAV99347.1	LENED_000798	GAV99347.1
LENED_000799	1.49162	0.116991	3.11464	3.69152	LENED_000799	BDGU01000013.1	126634	128726	2093	+	protein_coding	beta-lactamase transpeptidase-like protein	GAV99348.1	LENED_000799	GAV99348.1
LENED_000800	1.8112	0.0268132	3.33727	4.19422	LENED_000800	BDGU01000013.1	129922	131156	1235	-	protein_coding	NAD-P-binding protein	GAV99349.1	LENED_000800	GAV99349.1
LENED_000801	1.11337	0.295431	8.21703	8.37196	LENED_000801	BDGU01000013.1	131572	135025	3454	-	protein_coding	P-loop containing nucleoside triphosphate hydrolase protein	GAV99350.1	LENED_000801	GAV99350.1
LENED_000802	0.852028	0.752942	2.08636	1.85533	LENED_000802	BDGU01000013.1	135312	135650	339	-	protein_coding	hypothetical protein	GAV99351.1	LENED_000802	GAV99351.1
LENED_000803	0.436794	0.0960779	3.6471	2.45212	LENED_000803	BDGU01000013.1	139178	140314	1137	+	protein_coding	S-adenosyl-L-methionine-dependent methyltransferase	GAV99352.1	LENED_000803	GAV99352.1
LENED_000804	0.651861	0.0110994	6.53308	5.91572	LENED_000804	BDGU01000013.1	140773	142415	1643	+	protein_coding	hypothetical protein	GAV99353.1	LENED_000804	GAV99353.1
LENED_000805	0.664134	0.180013	4.84117	4.25072	LENED_000805	BDGU01000013.1	142584	145342	2759	-	protein_coding	drug:h+ antiporter	GAV99354.1	LENED_000805	GAV99354.1
LENED_000806	0.441133	0.0529457	4.87474	3.69403	LENED_000806	BDGU01000013.1	147091	148967	1877	+	protein_coding	transmembrane protein	GAV99355.1	LENED_000806	GAV99355.1
LENED_000807	0.997541	0.978171	9.26648	9.26293	LENED_000807	BDGU01000013.1	149601	154937	5337	+	protein_coding	other camkk elm protein kinase	GAV99356.1	LENED_000807	GAV99356.1
LENED_000808	0.795655	0.419154	4.09018	3.7604	LENED_000808	BDGU01000013.1	155023	155451	429	-	protein_coding	hypothetical protein	GAV99357.1	LENED_000808	GAV99357.1
LENED_000809	0.882101	0.208704	7.70272	7.52174	LENED_000809	BDGU01000013.1	156488	158307	1820	-	protein_coding	hypothetical protein	GAV99358.1	LENED_000809	GAV99358.1
LENED_000810	1.15284	0.303122	5.41573	5.62092	LENED_000810	BDGU01000013.1	159260	160222	963	-	protein_coding	hypothetical protein	GAV99359.1	LENED_000810	GAV99359.1
LENED_000811	0.836891	0.00274968	6.03151	5.77462	LENED_000811	BDGU01000013.1	162685	165728	3044	-	protein_coding	hypothetical protein	GAV99360.1	LENED_000811	GAV99360.1
LENED_000812	1.00271	0.973784	9.58109	9.58498	LENED_000812	BDGU01000013.1	169151	171198	2048	-	protein_coding	hypothetical protein	GAV99361.1	LENED_000812	GAV99361.1
LENED_000815	0.811075	0.0476731	8.06287	7.76078	LENED_000815	BDGU01000013.1	176671	177553	883	+	protein_coding	glutaredoxin	GAV99362.1	LENED_000815	GAV99362.1
LENED_000816	0.865508	0.298842	5.20479	4.99641	LENED_000816	BDGU01000013.1	177861	180068	2208	-	protein_coding	hypothetical protein	GAV99363.1	LENED_000816	GAV99363.1
LENED_000817	0.940872	0.429947	10.9217	10.8338	LENED_000817	BDGU01000013.1	181134	184072	2939	+	protein_coding	hypothetical protein	GAV99364.1	LENED_000817	GAV99364.1
LENED_000819	1	1	0	0	LENED_000819	BDGU01000013.1	187239	187262	24	+	protein_coding	FAD NAD-binding domain-containing protein	GAV99365.1	LENED_000819	GAV99365.1
LENED_000818	1	1	0	0	LENED_000818	BDGU01000013.1	187239	187262	24	+	protein_coding	FAD NAD-binding domain-containing protein	GAV99366.1	LENED_000818	GAV99366.1
LENED_000820	1.15784	0.256484	7.75511	7.96654	LENED_000820	BDGU01000013.1	191945	192770	826	+	protein_coding	leucine-rich protein	GAV99367.1	LENED_000820	GAV99367.1
LENED_000821	0.929234	0.726301	3.99694	3.89106	LENED_000821	BDGU01000013.1	194436	195416	981	+	protein_coding	hypothetical protein	GAV99368.1	LENED_000821	GAV99368.1
LENED_000822	0.640826	0.377834	0.65244	0.0104448	LENED_000822	BDGU01000013.1	195778	196419	642	+	protein_coding	hypothetical protein	GAV99369.1	LENED_000822	GAV99369.1
LENED_000823	0.821831	0.244142	4.67541	4.39233	LENED_000823	BDGU01000013.1	196698	197580	883	+	protein_coding	hypothetical protein	GAV99370.1	LENED_000823	GAV99370.1
LENED_000824	1.31455	0.250735	5.94383	6.3384	LENED_000824	BDGU01000013.1	199097	199665	569	-	protein_coding	hypothetical protein	GAV99371.1	LENED_000824	GAV99371.1
LENED_000825	1.37147	0.0431332	7.85968	8.31541	LENED_000825	BDGU01000013.1	200997	201710	714	-	protein_coding	WD40 repeat-like protein	GAV99372.1	LENED_000825	GAV99372.1
LENED_000826	1.41451	0.0967607	6.47595	6.97625	LENED_000826	BDGU01000013.1	201945	202405	461	-	protein_coding	mitotic checkpoint protein	GAV99373.1	LENED_000826	GAV99373.1
LENED_000827	1.62459	0.0938322	8.73678	9.43686	LENED_000827	BDGU01000013.1	204558	208057	3500	-	protein_coding	cytochrome p450	GAV99374.1	LENED_000827	GAV99374.1
LENED_000828	1.3414	0.267967	2.49147	2.91521	LENED_000828	BDGU01000013.1	210778	210806	29	-	protein_coding	hypothetical protein	GAV99375.1	LENED_000828	GAV99375.1
LENED_000829	1.04627	0.850972	3.7237	3.78895	LENED_000829	BDGU01000013.1	212069	212089	21	-	protein_coding	hypothetical protein	GAV99377.1	LENED_000829	GAV99377.1
LENED_000830	1.04627	0.850972	3.7237	3.78895	LENED_000830	BDGU01000013.1	212069	212089	21	-	protein_coding	hypothetical protein	GAV99376.1	LENED_000830	GAV99376.1
LENED_000831	1.21401	0.237602	11.0387	11.3184	LENED_000831	BDGU01000013.1	213337	215972	2636	+	protein_coding	transcription initiation factor iif subunit beta	GAV99378.1	LENED_000831	GAV99378.1
LENED_000832	0.930994	0.461717	6.92868	6.82552	LENED_000832	BDGU01000013.1	216703	217633	931	-	protein_coding	hypothetical protein	GAV99379.1	LENED_000832	GAV99379.1
LENED_000833	1.18032	0.0724708	6.25262	6.49179	LENED_000833	BDGU01000013.1	217928	219177	1250	-	protein_coding	hypothetical protein	GAV99380.1	LENED_000833	GAV99380.1
LENED_000834	0.836467	0.0370186	8.33692	8.0793	LENED_000834	BDGU01000013.1	220068	226762	6695	+	protein_coding	RCC2 like protein	GAV99381.1	LENED_000834	GAV99381.1
LENED_000835	0.761675	0.377481	0.39805	0.0052975	LENED_000835	BDGU01000013.1	228056	228087	32	+	protein_coding	hypothetical protein	GAV99382.1	LENED_000835	GAV99382.1
LENED_000836	0.761675	0.377481	0.39805	0.0052975	LENED_000836	BDGU01000013.1	228056	228087	32	+	protein_coding	hypothetical protein	GAV99383.1	LENED_000836	GAV99383.1
LENED_000837	0.563084	0.0188026	9.19515	8.36657	LENED_000837	BDGU01000013.1	229953	233427	3475	+	protein_coding	galactose mutarotase-like protein	GAV99384.1	LENED_000837	GAV99384.1
LENED_000838	0.713365	0.27739	4.81531	4.32802	LENED_000838	BDGU01000013.1	234363	236405	2043	-	protein_coding	hypothetical protein	GAV99385.1	LENED_000838	GAV99385.1
LENED_000839	0.735325	0.00290603	5.47973	5.03619	LENED_000839	BDGU01000013.1	236695	237679	985	+	protein_coding	hypothetical protein	GAV99386.1	LENED_000839	GAV99386.1
LENED_000840	1.03546	0.695756	6.24891	6.29918	LENED_000840	BDGU01000013.1	238138	239059	922	-	protein_coding	phosphatases II	GAV99387.1	LENED_000840	GAV99387.1
LENED_000841	1.04836	0.562554	7.69412	7.76226	LENED_000841	BDGU01000013.1	239901	240802	902	-	protein_coding	protein	GAV99388.1	LENED_000841	GAV99388.1
LENED_000842	0.931437	0.597648	5.89681	5.79434	LENED_000842	BDGU01000013.1	240469	240827	359	+	protein_coding	hypothetical protein	GAV99389.1	LENED_000842	GAV99389.1
LENED_000843	0.967843	0.759275	7.25369	7.20653	LENED_000843	BDGU01000013.1	240877	242705	1829	-	protein_coding	Dual specificity protein phosphatase PPS1	GAV99390.1	LENED_000843	GAV99390.1
LENED_000846	0.940682	0.74315	7.08656	6.99834	LENED_000846	BDGU01000013.1	246017	249903	3887	-	protein_coding	DUF221-domain-containing protein	GAV99391.1	LENED_000846	GAV99391.1
LENED_000847	1.68046	0.368468	0.00200863	0.750864	LENED_000847	BDGU01000013.1	251716	251742	27	-	protein_coding	hypothetical protein	GAV99392.1	LENED_000847	GAV99392.1
LENED_000849	1.68046	0.368468	0.00200863	0.750864	LENED_000849	BDGU01000013.1	251716	251742	27	-	protein_coding	hypothetical protein	GAV99394.1	LENED_000849	GAV99394.1
LENED_000848	1.68046	0.368468	0.00200863	0.750864	LENED_000848	BDGU01000013.1	251716	251742	27	-	protein_coding	hypothetical protein	GAV99393.1	LENED_000848	GAV99393.1
LENED_000850	0.62298	0.125461	0.693218	0.0104763	LENED_000850	BDGU01000013.1	252626	253736	1111	+	protein_coding	hypothetical protein	GAV99395.1	LENED_000850	GAV99395.1
LENED_000851	0.989471	0.945501	3.79684	3.78157	LENED_000851	BDGU01000013.1	256558	258872	2315	+	protein_coding	actin 1	GAV99396.1	LENED_000851	GAV99396.1
LENED_000853	1.15637	0.52964	3.32287	3.53247	LENED_000853	BDGU01000013.1	261883	262512	630	-	protein_coding	hypothetical protein	GAV99397.1	LENED_000853	GAV99397.1
LENED_000854	0.853691	0.0638442	6.80297	6.57476	LENED_000854	BDGU01000013.1	262981	264122	1142	-	protein_coding	hypothetical protein	GAV99398.1	LENED_000854	GAV99398.1
LENED_000855	0.794356	0.573578	2.95608	2.62394	LENED_000855	BDGU01000013.1	264540	265502	963	+	protein_coding	hypothetical protein	GAV99399.1	LENED_000855	GAV99399.1
LENED_000856	0.931897	0.614601	8.58843	8.48667	LENED_000856	BDGU01000013.1	265809	266827	1019	+	protein_coding	hypothetical protein	GAV99400.1	LENED_000856	GAV99400.1
LENED_000857	0.725953	0.212343	6.22929	5.76724	LENED_000857	BDGU01000013.1	267124	268099	976	-	protein_coding	hypothetical protein	GAV99401.1	LENED_000857	GAV99401.1
LENED_000858	1.52488	0.000459505	10.0773	10.686	LENED_000858	BDGU01000013.1	270360	271542	1183	+	protein_coding	hypothetical protein	GAV99402.1	LENED_000858	GAV99402.1
LENED_000860	0.90783	0.618918	2.75873	2.61922	LENED_000860	BDGU01000013.1	277259	277338	80	-	protein_coding	iron-sulfur clusters transporter ATM1	GAV99404.1	LENED_000860	GAV99404.1
LENED_000859	0.897943	0.56735	4.16191	4.00661	LENED_000859	BDGU01000013.1	277144	277338	195	-	protein_coding	iron-sulfur clusters transporter ATM1	GAV99403.1	LENED_000859	GAV99403.1
LENED_000861	0.746941	0.115652	5.59722	5.17629	LENED_000861	BDGU01000013.1	277367	278398	1032	-	protein_coding	iron-sulfur clusters transporter ATM1	GAV99405.1	LENED_000861	GAV99405.1
LENED_000862	1.23098	0.503683	4.65014	4.94995	LENED_000862	BDGU01000013.1	279303	279576	274	+	protein_coding	hypothetical protein	GAV99406.1	LENED_000862	GAV99406.1
LENED_000863	1.23098	0.503683	4.65014	4.94995	LENED_000863	BDGU01000013.1	279303	279576	274	+	protein_coding	hypothetical protein	GAV99407.1	LENED_000863	GAV99407.1
LENED_000864	1.12469	0.292532	6.1007	6.27023	LENED_000864	BDGU01000014.1	5364	5707	344	-	protein_coding	leucine rich repeat domain protein	GAV99408.1	LENED_000864	GAV99408.1
LENED_000865	1.12469	0.292532	6.1007	6.27023	LENED_000865	BDGU01000014.1	5364	5707	344	-	protein_coding	hypothetical protein	GAV99409.1	LENED_000865	GAV99409.1
LENED_000866	0.987512	0.976196	1.33651	1.31838	LENED_000866	BDGU01000014.1	7420	7445	26	-	protein_coding	hypothetical protein	GAV99410.1	LENED_000866	GAV99410.1
LENED_000867	0.614386	0.377428	0.713267	0.010484	LENED_000867	BDGU01000014.1	7400	7417	18	-	protein_coding	hypothetical protein	GAV99411.1	LENED_000867	GAV99411.1
LENED_000868	1.03896	0.532432	9.61893	9.67407	LENED_000868	BDGU01000014.1	7582	13093	5512	+	protein_coding	growth arrest-specific 2-like	GAV99412.1	LENED_000868	GAV99412.1
LENED_000869	1.05848	0.778281	4.82092	4.90291	LENED_000869	BDGU01000014.1	13719	14579	861	+	protein_coding	ferredoxin reductase-like protein	GAV99413.1	LENED_000869	GAV99413.1
LENED_000870	0.832779	0.202038	4.98878	4.72478	LENED_000870	BDGU01000014.1	15048	15691	644	-	protein_coding	dihydroorotase	GAV99414.1	LENED_000870	GAV99414.1
LENED_000871	1.32361	0.00782272	8.60855	9.01304	LENED_000871	BDGU01000014.1	16212	19075	2864	+	protein_coding	kinesin family protein	GAV99415.1	LENED_000871	GAV99415.1
LENED_000872	1.13387	0.594718	6.69061	6.87187	LENED_000872	BDGU01000014.1	20077	20755	679	-	protein_coding	copii-coated vesicle protein	GAV99416.1	LENED_000872	GAV99416.1
LENED_000873	0.878749	0.225516	6.71967	6.53319	LENED_000873	BDGU01000014.1	21111	21140	30	+	protein_coding	ran spi1 binding protein	GAV99417.1	LENED_000873	GAV99417.1
LENED_000874	0.878749	0.225516	6.71967	6.53319	LENED_000874	BDGU01000014.1	21111	21140	30	+	protein_coding	ran spi1 binding protein	GAV99418.1	LENED_000874	GAV99418.1
LENED_000876	0.916306	0.793322	2.36413	2.23803	LENED_000876	BDGU01000014.1	24990	24999	10	-	protein_coding	atp-dependent clp	GAV99419.1	LENED_000876	GAV99419.1
LENED_000875	0.916306	0.793322	2.36413	2.23803	LENED_000875	BDGU01000014.1	24990	24999	10	-	protein_coding	atp-dependent clp	GAV99420.1	LENED_000875	GAV99420.1
LENED_000877	1.12567	0.261002	9.20654	9.37733	LENED_000877	BDGU01000014.1	25111	27669	2559	+	protein_coding	ny-ren-24 antigen	GAV99421.1	LENED_000877	GAV99421.1
LENED_000879	1.05244	0.688643	5.35939	5.43312	LENED_000879	BDGU01000014.1	28215	29629	1415	+	protein_coding	hypothetical protein	GAV99422.1	LENED_000879	GAV99422.1
LENED_000880	1.09203	0.113163	10.3871	10.5141	LENED_000880	BDGU01000014.1	29907	33776	3870	+	protein_coding	ubiquitin activating enzyme	GAV99423.1	LENED_000880	GAV99423.1
LENED_000881	1.30172	0.0689082	10.3386	10.719	LENED_000881	BDGU01000014.1	34704	37417	2714	-	protein_coding	hypothetical protein	GAV99424.1	LENED_000881	GAV99424.1
LENED_000882	1.04276	0.245663	9.53864	9.59905	LENED_000882	BDGU01000014.1	39845	44037	4193	+	protein_coding	cell cycle arrest in response to pheromone-related protein	GAV99425.1	LENED_000882	GAV99425.1
LENED_000883	0.962547	0.680892	8.3485	8.29343	LENED_000883	BDGU01000014.1	44661	45639	979	+	protein_coding	DUF689-domain-containing protein	GAV99426.1	LENED_000883	GAV99426.1
LENED_000884	1.30903	0.462534	2.95867	3.34716	LENED_000884	BDGU01000014.1	45859	46388	530	-	protein_coding	hypothetical protein	GAV99427.1	LENED_000884	GAV99427.1
LENED_000885	1.10659	0.200362	7.04034	7.18646	LENED_000885	BDGU01000014.1	46736	47816	1081	+	protein_coding	Box C D snoRNA protein 1	GAV99428.1	LENED_000885	GAV99428.1
LENED_000886	0.962102	0.769403	4.85228	4.79654	LENED_000886	BDGU01000014.1	47847	48621	775	-	protein_coding	hypothetical protein	GAV99429.1	LENED_000886	GAV99429.1
LENED_000887	1.14152	0.187035	7.0758	7.26676	LENED_000887	BDGU01000014.1	48893	50164	1272	-	protein_coding	forkhead box protein c2	GAV99430.1	LENED_000887	GAV99430.1
LENED_000888	2.0839	0.152197	0.00299418	1.06228	LENED_000888	BDGU01000014.1	50973	51033	61	+	protein_coding	protein	GAV99432.1	LENED_000888	GAV99432.1
LENED_000889	2.0839	0.152197	0.00299418	1.06228	LENED_000889	BDGU01000014.1	50973	51033	61	+	protein_coding	protein	GAV99431.1	LENED_000889	GAV99431.1
LENED_000890	0.816091	0.729903	3.1503	2.8571	LENED_000890	BDGU01000014.1	54291	54646	356	-	protein_coding	hypothetical protein	GAV99433.1	LENED_000890	GAV99433.1
LENED_000891	0.754294	0.39323	5.12234	4.71553	LENED_000891	BDGU01000014.1	55682	57785	2104	-	protein_coding	hypothetical protein	GAV99434.1	LENED_000891	GAV99434.1
LENED_000892	1.13534	0.0666003	7.95651	8.13964	LENED_000892	BDGU01000014.1	58170	60414	2245	+	protein_coding	hypothetical protein	GAV99435.1	LENED_000892	GAV99435.1
LENED_000893	1.05328	0.128181	7.3108	7.38569	LENED_000893	BDGU01000014.1	60569	61823	1255	+	protein_coding	hypothetical protein	GAV99436.1	LENED_000893	GAV99436.1
LENED_000894	0.493459	0.0805423	2.86438	1.84539	LENED_000894	BDGU01000014.1	62296	64084	1789	-	protein_coding	e3 ubiquitin-protein ligase ccnb1ip1	GAV99437.1	LENED_000894	GAV99437.1
LENED_000895	1.40648	0.32703	3.16137	3.65346	LENED_000895	BDGU01000014.1	64437	65994	1558	+	protein_coding	hypothetical protein	GAV99438.1	LENED_000895	GAV99438.1
LENED_000896	1.0971	0.295357	6.50117	6.63486	LENED_000896	BDGU01000014.1	66723	68360	1638	+	protein_coding	hypothetical protein	GAV99439.1	LENED_000896	GAV99439.1
LENED_000897	1.06134	0.47097	7.72961	7.8155	LENED_000897	BDGU01000014.1	68794	71121	2328	-	protein_coding	forkhead-like transcriptional regulator	GAV99440.1	LENED_000897	GAV99440.1
LENED_000898	1.10901	0.643771	6.33219	6.48146	LENED_000898	BDGU01000014.1	71286	72004	719	+	protein_coding	18 kDa protein	GAV99441.1	LENED_000898	GAV99441.1
LENED_000899	0.749313	0.169914	6.14692	5.73056	LENED_000899	BDGU01000014.1	72200	73759	1560	-	protein_coding	eukaryotic translation initiation factor 2B delta subunit	GAV99442.1	LENED_000899	GAV99442.1
LENED_000900	1.19816	0.0209752	8.95294	9.21376	LENED_000900	BDGU01000014.1	73937	78273	4337	+	protein_coding	5 -3 exoribonuclease 2	GAV99443.1	LENED_000900	GAV99443.1
LENED_000902	0.714169	0.0273278	8.30457	7.81891	LENED_000902	BDGU01000014.1	82303	83125	823	+	protein_coding	duf962 domain-containing protein	GAV99444.1	LENED_000902	GAV99444.1
LENED_000904	0.727338	0.0677752	4.66035	4.20105	LENED_000904	BDGU01000014.1	84700	84798	99	-	protein_coding	short-chain dehydrogenase	GAV99446.1	LENED_000904	GAV99446.1
LENED_000903	0.727338	0.0677752	4.66035	4.20105	LENED_000903	BDGU01000014.1	84696	84798	103	-	protein_coding	short-chain dehydrogenase	GAV99445.1	LENED_000903	GAV99445.1
LENED_000905	1.09873	0.123443	5.72201	5.85785	LENED_000905	BDGU01000014.1	85226	86571	1346	-	protein_coding	hypothetical protein	GAV99447.1	LENED_000905	GAV99447.1
LENED_000906	1.19711	0.217647	9.00799	9.26754	LENED_000906	BDGU01000014.1	87200	87932	733	+	protein_coding	dUTP diphosphatase	GAV99448.1	LENED_000906	GAV99448.1
LENED_000907	1.03354	0.683639	9.22914	9.27674	LENED_000907	BDGU01000014.1	88113	94730	6618	+	protein_coding	tho2 protein	GAV99449.1	LENED_000907	GAV99449.1
LENED_000908	1.08309	0.358958	6.87329	6.98844	LENED_000908	BDGU01000014.1	95415	96472	1058	-	protein_coding	gtp cyclohydrolase i	GAV99450.1	LENED_000908	GAV99450.1
LENED_000909	0.727732	0.342485	6.34068	5.88216	LENED_000909	BDGU01000014.1	97662	101493	3832	-	protein_coding	cyclin-dependent protein kinase inhibitor	GAV99451.1	LENED_000909	GAV99451.1
LENED_000910	0.961101	0.700279	7.20547	7.14823	LENED_000910	BDGU01000014.1	102237	103204	968	-	protein_coding	cyclin-dependent protein kinase inhibitor	GAV99452.1	LENED_000910	GAV99452.1
LENED_000911	1.13462	0.159227	7.68321	7.86541	LENED_000911	BDGU01000014.1	103910	104521	612	+	protein_coding	hypothetical protein	GAV99453.1	LENED_000911	GAV99453.1
LENED_000912	1.23205	0.224032	7.79824	8.0993	LENED_000912	BDGU01000014.1	104625	105296	672	-	protein_coding	nucleic acid-binding protein	GAV99454.1	LENED_000912	GAV99454.1
LENED_000913	0.941814	0.817171	3.61413	3.52764	LENED_000913	BDGU01000014.1	105443	105482	40	+	protein_coding	HBS1-like protein	GAV99455.1	LENED_000913	GAV99455.1
LENED_000914	0.941814	0.817171	3.61413	3.52764	LENED_000914	BDGU01000014.1	105443	105482	40	+	protein_coding	HBS1-like protein	GAV99456.1	LENED_000914	GAV99456.1
LENED_000915	0.932702	0.515093	7.98071	7.88019	LENED_000915	BDGU01000014.1	108433	110326	1894	+	protein_coding	ef tu gtp binding domain-containing protein	GAV99457.1	LENED_000915	GAV99457.1
LENED_000916	1.27697	0.0757851	9.5766	9.92932	LENED_000916	BDGU01000014.1	110677	112210	1534	-	protein_coding	carbohydrate-binding module family 48 partial	GAV99458.1	LENED_000916	GAV99458.1
LENED_000917	0.716407	0.326707	5.8823	5.40115	LENED_000917	BDGU01000014.1	114086	115216	1131	+	protein_coding	hypothetical protein	GAV99459.1	LENED_000917	GAV99459.1
LENED_000918	0.973987	0.811263	8.33329	8.29526	LENED_000918	BDGU01000014.1	115402	115826	425	-	protein_coding	bola-like protein	GAV99460.1	LENED_000918	GAV99460.1
LENED_000919	1.11093	0.277695	10.4837	10.6355	LENED_000919	BDGU01000014.1	117363	122179	4817	+	protein_coding	20S proteasome subunit	GAV99461.1	LENED_000919	GAV99461.1
LENED_000921	1.46307	0.163458	1.11284	1.66185	LENED_000921	BDGU01000014.1	126269	126304	36	-	protein_coding	hypothetical protein	GAV99462.1	LENED_000921	GAV99462.1
LENED_000920	1.46307	0.163458	1.11284	1.66185	LENED_000920	BDGU01000014.1	126269	126304	36	-	protein_coding	proteasome subunit alpha type 1	GAV99463.1	LENED_000920	GAV99463.1
LENED_000923	0.86855	0.786118	1.71165	1.50833	LENED_000923	BDGU01000014.1	126798	126846	49	+	protein_coding	Hydroxyneurosporene synthase	GAV99464.1	LENED_000923	GAV99464.1
LENED_000922	0.86855	0.786118	1.71165	1.50833	LENED_000922	BDGU01000014.1	126798	126846	49	+	protein_coding	Hydroxyneurosporene synthase	GAV99465.1	LENED_000922	GAV99465.1
LENED_000924	1.12857	0.505297	4.68316	4.85765	LENED_000924	BDGU01000014.1	128453	128521	69	+	protein_coding	ACBP-domain-containing protein	GAV99467.1	LENED_000924	GAV99467.1
LENED_000925	1.12857	0.505297	4.68316	4.85765	LENED_000925	BDGU01000014.1	128453	128521	69	+	protein_coding	ACBP-domain-containing protein	GAV99466.1	LENED_000925	GAV99466.1
LENED_000926	0.572281	0.0233238	7.89158	7.08638	LENED_000926	BDGU01000014.1	130278	132038	1761	-	protein_coding	class III ADH enzyme	GAV99468.1	LENED_000926	GAV99468.1
LENED_000927	0.674705	0.00155267	6.99152	6.42385	LENED_000927	BDGU01000014.1	132306	132976	671	+	protein_coding	DUF1742-domain-containing protein	GAV99469.1	LENED_000927	GAV99469.1
LENED_000928	1.07114	0.587163	8.18809	8.28724	LENED_000928	BDGU01000014.1	133200	133703	504	-	protein_coding	hypothetical protein	GAV99470.1	LENED_000928	GAV99470.1
LENED_000929	1.03832	0.654706	7.50429	7.55854	LENED_000929	BDGU01000014.1	133923	134530	608	+	protein_coding	hypothetical protein	GAV99471.1	LENED_000929	GAV99471.1
LENED_000931	1.09872	0.849445	0.649694	0.785519	LENED_000931	BDGU01000014.1	137135	137167	33	-	protein_coding	GMC oxidoreductase	GAV99472.1	LENED_000931	GAV99472.1
LENED_000930	1.09872	0.849445	0.649694	0.785519	LENED_000930	BDGU01000014.1	137135	137167	33	-	protein_coding	alcohol oxidase	GAV99473.1	LENED_000930	GAV99473.1
LENED_000933	1.18876	0.18971	9.50517	9.75462	LENED_000933	BDGU01000014.1	141914	143085	1172	-	protein_coding	translation initiation factor eif3g	GAV99474.1	LENED_000933	GAV99474.1
LENED_000934	0.924799	0.512859	9.94588	9.83309	LENED_000934	BDGU01000014.1	143902	145864	1963	+	protein_coding	H+ Ca2+ exchanger Vxc1-like protein	GAV99475.1	LENED_000934	GAV99475.1
LENED_000936	1.09865	0.694277	3.60935	3.74508	LENED_000936	BDGU01000014.1	146930	147086	157	-	protein_coding	acyltransferase-domain-containing protein	GAV99477.1	LENED_000936	GAV99477.1
LENED_000935	1.09865	0.694277	3.60935	3.74508	LENED_000935	BDGU01000014.1	146930	147086	157	-	protein_coding	acyltransferase-domain-containing protein	GAV99476.1	LENED_000935	GAV99476.1
LENED_000937	1.04986	0.724814	10.2099	10.2801	LENED_000937	BDGU01000014.1	147281	147730	450	+	protein_coding	hypothetical protein	GAV99478.1	LENED_000937	GAV99478.1
LENED_000938	1.01158	0.878248	7.49917	7.51578	LENED_000938	BDGU01000014.1	147915	148930	1016	-	protein_coding	hypothetical protein	GAV99479.1	LENED_000938	GAV99479.1
LENED_000939	0.828916	0.25923	5.6711	5.40039	LENED_000939	BDGU01000014.1	149027	149391	365	+	protein_coding	hypothetical protein	GAV99480.1	LENED_000939	GAV99480.1
LENED_000940	1.18611	0.130185	6.54282	6.78905	LENED_000940	BDGU01000014.1	149522	151950	2429	-	protein_coding	hypothetical protein	GAV99481.1	LENED_000940	GAV99481.1
LENED_000941	0.909181	0.720714	3.18401	3.04665	LENED_000941	BDGU01000014.1	155311	155316	6	-	protein_coding	eh domains and endocytosis protein	GAV99482.1	LENED_000941	GAV99482.1
LENED_000942	0.909181	0.720714	3.18401	3.04665	LENED_000942	BDGU01000014.1	155311	155316	6	-	protein_coding	eh domains and endocytosis protein	GAV99483.1	LENED_000942	GAV99483.1
LENED_000944	0.796704	0.146994	7.20655	6.87867	LENED_000944	BDGU01000014.1	160420	161116	697	-	protein_coding	alport syndrome	GAV99484.1	LENED_000944	GAV99484.1
LENED_000945	0.936525	0.699072	10.9487	10.8541	LENED_000945	BDGU01000014.1	161600	162961	1362	-	protein_coding	Ras-like GTP-binding protein RYL2	GAV99485.1	LENED_000945	GAV99485.1
LENED_000946	1.43337	0.0982558	10.3503	10.8697	LENED_000946	BDGU01000014.1	163345	164315	971	-	protein_coding	40S ribosomal protein S7	GAV99486.1	LENED_000946	GAV99486.1
LENED_000947	0.557492	0.00884677	5.92683	5.08385	LENED_000947	BDGU01000014.1	164427	165644	1218	-	protein_coding	40S ribosomal protein S7	GAV99487.1	LENED_000947	GAV99487.1
LENED_000948	1.42442	0.0365471	8.21249	8.72287	LENED_000948	BDGU01000014.1	165741	166578	838	+	protein_coding	mitochondrial 54S ribosomal protein MNP1	GAV99488.1	LENED_000948	GAV99488.1
LENED_000949	1.08635	0.0627746	10.1069	10.2264	LENED_000949	BDGU01000014.1	166768	169537	2770	-	protein_coding	ccr4-not transcription complex	GAV99489.1	LENED_000949	GAV99489.1
LENED_000950	0.959504	0.643099	8.4029	8.34326	LENED_000950	BDGU01000014.1	170482	172595	2114	+	protein_coding	protein kinase activator	GAV99490.1	LENED_000950	GAV99490.1
LENED_000951	1.09917	0.578134	9.38483	9.52125	LENED_000951	BDGU01000014.1	173000	173606	607	+	protein_coding	NDUFA12-domain-containing protein	GAV99491.1	LENED_000951	GAV99491.1
LENED_000952	0.835213	0.38154	7.52463	7.26485	LENED_000952	BDGU01000014.1	173610	175232	1623	-	protein_coding	NAD dehydrogenase	GAV99492.1	LENED_000952	GAV99492.1
LENED_000953	0.900488	0.346827	5.29518	5.14396	LENED_000953	BDGU01000014.1	175281	176592	1312	+	protein_coding	Sodium hydrogen exchanger	GAV99493.1	LENED_000953	GAV99493.1
LENED_000954	0.844588	0.194872	7.82491	7.58123	LENED_000954	BDGU01000014.1	176775	178378	1604	-	protein_coding	hypothetical protein	GAV99494.1	LENED_000954	GAV99494.1
LENED_000955	0.393074	0.0729511	2.68007	1.33294	LENED_000955	BDGU01000014.1	178650	179698	1049	+	protein_coding	hypothetical protein	GAV99495.1	LENED_000955	GAV99495.1
LENED_000956	1.40753	0.175421	11.9581	12.4513	LENED_000956	BDGU01000014.1	180189	182602	2414	+	protein_coding	hypothetical protein	GAV99496.1	LENED_000956	GAV99496.1
LENED_000957	1.26716	0.00553821	10.3797	10.7213	LENED_000957	BDGU01000014.1	183841	186399	2559	+	protein_coding	cytochrome P450	GAV99497.1	LENED_000957	GAV99497.1
LENED_000958	0.93398	0.347174	7.79078	7.69224	LENED_000958	BDGU01000014.1	187349	189048	1700	-	protein_coding	retrotransposon unclassified	GAV99498.1	LENED_000958	GAV99498.1
LENED_000959	1	1	0	0	LENED_000959	BDGU01000015.1	1288	1782	495	-	protein_coding	retrovirus-related pol polyprotein	GAV99499.1	LENED_000959	GAV99499.1
LENED_000960	1	1	0	0	LENED_000960	BDGU01000015.1	2537	3244	708	-	protein_coding	retrovirus-related pol polyprotein	GAV99500.1	LENED_000960	GAV99500.1
LENED_000961	1.20168	0.0156902	10.7656	11.0307	LENED_000961	BDGU01000015.1	7045	11433	4389	-	protein_coding	cytochrome p450	GAV99501.1	LENED_000961	GAV99501.1
LENED_000962	1.17576	0.138583	8.40457	8.63816	LENED_000962	BDGU01000015.1	12156	15165	3010	+	protein_coding	PIN domain-like protein	GAV99502.1	LENED_000962	GAV99502.1
LENED_000963	1.17659	0.351969	6.73371	6.96833	LENED_000963	BDGU01000015.1	16894	20783	3890	+	protein_coding	glycoside hydrolase family 15 protein	GAV99503.1	LENED_000963	GAV99503.1
LENED_000964	1.95829	0.101268	3.80531	4.7749	LENED_000964	BDGU01000015.1	21086	22376	1291	-	protein_coding	epressed protein	GAV99504.1	LENED_000964	GAV99504.1
LENED_000965	0.803763	0.0753452	8.57223	8.25707	LENED_000965	BDGU01000015.1	23296	32207	8912	-	protein_coding	hypothetical protein	GAV99505.1	LENED_000965	GAV99505.1
LENED_000966	0.470609	0.00666688	4.45562	3.36822	LENED_000966	BDGU01000015.1	33420	35114	1695	+	protein_coding	hypothetical protein	GAV99506.1	LENED_000966	GAV99506.1
LENED_000967	1.04852	0.912619	0.985074	1.05342	LENED_000967	BDGU01000015.1	35148	35675	528	+	protein_coding	hypothetical protein	GAV99507.1	LENED_000967	GAV99507.1
LENED_000968	0.687023	0.421407	1.00078	0.45921	LENED_000968	BDGU01000015.1	36354	36649	296	+	protein_coding	hypothetical protein	GAV99508.1	LENED_000968	GAV99508.1
LENED_000969	1.32659	0.0926016	10.5333	10.941	LENED_000969	BDGU01000015.1	37057	41380	4324	-	protein_coding	coatomer subunit alpha-2	GAV99509.1	LENED_000969	GAV99509.1
LENED_000970	1	1	0	0	LENED_000970	BDGU01000015.1	43390	44445	1056	+	protein_coding	Retrovirus-related Pol polyprotein from transposon opus Includes: ame: Full=Protease	GAV99510.1	LENED_000970	GAV99510.1
LENED_000971	1	1	0	0	LENED_000971	BDGU01000015.1	46950	48338	1389	+	protein_coding	Retrovirus-related Pol polyprotein from transposon opus Includes: ame: Full=Protease	GAV99511.1	LENED_000971	GAV99511.1
LENED_000972	1	1	0	0	LENED_000972	BDGU01000015.1	48537	49319	783	+	protein_coding	retrotransposon-like family member (retr-1) partial	GAV99512.1	LENED_000972	GAV99512.1
LENED_000973	0.756592	0.0737502	7.09418	6.69177	LENED_000973	BDGU01000015.1	50414	51036	623	-	protein_coding	hypothetical protein	GAV99513.1	LENED_000973	GAV99513.1
LENED_000974	0.742336	0.0254275	11.9655	11.5356	LENED_000974	BDGU01000015.1	51572	56815	5244	+	protein_coding	flavin-containing monooxygenase	GAV99514.1	LENED_000974	GAV99514.1
LENED_000976	1.06986	0.635979	3.38882	3.48623	LENED_000976	BDGU01000015.1	57376	57841	466	+	protein_coding	hypothetical protein	GAV99516.1	LENED_000976	GAV99516.1
LENED_000975	1.06986	0.635979	3.38882	3.48623	LENED_000975	BDGU01000015.1	57376	57841	466	+	protein_coding	hypothetical protein	GAV99515.1	LENED_000975	GAV99515.1
LENED_000978	1.26399	0.116124	6.30618	6.64417	LENED_000978	BDGU01000015.1	65294	66194	901	+	protein_coding	hypothetical protein	GAV99517.1	LENED_000978	GAV99517.1
LENED_000980	0.316175	0.0308664	2.98305	1.32184	LENED_000980	BDGU01000015.1	67119	67419	301	-	protein_coding	hypothetical protein	GAV99518.1	LENED_000980	GAV99518.1
LENED_000979	0.508477	0.184174	4.05574	3.07999	LENED_000979	BDGU01000015.1	66955	67086	132	-	protein_coding	hypothetical protein	GAV99519.1	LENED_000979	GAV99519.1
LENED_000981	1.36777	0.0400658	6.55376	7.00558	LENED_000981	BDGU01000015.1	69405	70730	1326	-	protein_coding	telomere maintenance protein	GAV99520.1	LENED_000981	GAV99520.1
LENED_000982	1.16545	0.094187	8.60393	8.82483	LENED_000982	BDGU01000015.1	71539	78073	6535	-	protein_coding	atp-binding cassette transporter	GAV99521.1	LENED_000982	GAV99521.1
LENED_000983	1.36515	0.135664	8.8783	9.32736	LENED_000983	BDGU01000015.1	78514	79404	891	+	protein_coding	Peptidyl-prolyl cis-trans isomerase	GAV99522.1	LENED_000983	GAV99522.1
LENED_000984	1.17455	0.0593049	9.24884	9.48096	LENED_000984	BDGU01000015.1	80193	85873	5681	+	protein_coding	nuclear condensin complex subunit smc4	GAV99523.1	LENED_000984	GAV99523.1
LENED_000985	1.16494	0.449964	4.31265	4.53291	LENED_000985	BDGU01000015.1	89913	91809	1897	+	protein_coding	hypothetical protein	GAV99524.1	LENED_000985	GAV99524.1
LENED_000986	1.15593	0.0431852	8.83838	9.04743	LENED_000986	BDGU01000015.1	92285	94310	2026	-	protein_coding	protein prenylyltransferase	GAV99525.1	LENED_000986	GAV99525.1
LENED_000987	1.10752	0.372347	9.60142	9.74875	LENED_000987	BDGU01000015.1	94610	96782	2173	+	protein_coding	hypothetical protein	GAV99526.1	LENED_000987	GAV99526.1
LENED_000988	0.547458	0.238175	3.32939	2.46021	LENED_000988	BDGU01000015.1	97331	98939	1609	+	protein_coding	Clavaminate synthase-like protein	GAV99527.1	LENED_000988	GAV99527.1
LENED_000989	1.05972	0.522407	9.37666	9.46035	LENED_000989	BDGU01000015.1	100621	106507	5887	+	protein_coding	swi-snf complex subunit	GAV99528.1	LENED_000989	GAV99528.1
LENED_000990	1.25711	0.117492	6.25501	6.58512	LENED_000990	BDGU01000015.1	106941	107603	663	+	protein_coding	hypothetical protein	GAV99529.1	LENED_000990	GAV99529.1
LENED_000991	0.721586	0.0172613	9.81318	9.34243	LENED_000991	BDGU01000015.1	107794	109420	1627	-	protein_coding	Clavaminate synthase-like protein	GAV99530.1	LENED_000991	GAV99530.1
LENED_000992	1.14919	0.4457	8.55066	8.75128	LENED_000992	BDGU01000015.1	109856	111993	2138	+	protein_coding	alpha beta-hydrolase	GAV99531.1	LENED_000992	GAV99531.1
LENED_000993	1.29445	0.00871685	6.97328	7.34561	LENED_000993	BDGU01000015.1	112050	114847	2798	+	protein_coding	hypothetical protein	GAV99532.1	LENED_000993	GAV99532.1
LENED_000995	1.14775	0.247033	7.05356	7.25237	LENED_000995	BDGU01000015.1	118807	120464	1658	+	protein_coding	Cleavage stimulation factor subunit 2	GAV99533.1	LENED_000995	GAV99533.1
LENED_000996	0.754724	0.000318493	9.8433	9.43732	LENED_000996	BDGU01000015.1	120573	123348	2776	-	protein_coding	tars protein	GAV99534.1	LENED_000996	GAV99534.1
LENED_000997	0.638302	0.100473	7.6631	7.01541	LENED_000997	BDGU01000015.1	123614	129361	5748	+	protein_coding	phosphoinositide 3-kinase regulatory subunit 4	GAV99535.1	LENED_000997	GAV99535.1
LENED_001000	0.856101	0.635085	0.657304	0.433157	LENED_001000	BDGU01000015.1	131942	132030	89	+	protein_coding	urea transporter	GAV99536.1	LENED_001000	GAV99536.1
LENED_000999	0.856101	0.635085	0.657304	0.433157	LENED_000999	BDGU01000015.1	131942	132030	89	+	protein_coding	urea transporter	GAV99537.1	LENED_000999	GAV99537.1
LENED_001001	0.75881	0.529529	1.4627	1.06451	LENED_001001	BDGU01000015.1	135767	136422	656	+	protein_coding	hypothetical protein	GAV99538.1	LENED_001001	GAV99538.1
LENED_001002	0.527518	0.283636	1.73663	0.813919	LENED_001002	BDGU01000015.1	137095	137299	205	+	protein_coding	glutathione s-transferase	GAV99539.1	LENED_001002	GAV99539.1
LENED_001003	0.557925	0.367276	1.28689	0.445031	LENED_001003	BDGU01000015.1	137463	137485	23	+	protein_coding	glutathione s-transferase	GAV99540.1	LENED_001003	GAV99540.1
LENED_001004	1.19114	0.241486	8.00013	8.25247	LENED_001004	BDGU01000015.1	142768	143297	530	-	protein_coding	ubiquinol-cytochrome c reductase complex subunit 8	GAV99541.1	LENED_001004	GAV99541.1
LENED_001005	1.40556	0.0131714	8.5282	9.01935	LENED_001005	BDGU01000015.1	144635	148965	4331	+	protein_coding	Golgin subfamily A member partial	GAV99542.1	LENED_001005	GAV99542.1
LENED_001006	1.13173	0.141079	6.02017	6.19871	LENED_001006	BDGU01000015.1	151952	153265	1314	+	protein_coding	hypothetical protein	GAV99543.1	LENED_001006	GAV99543.1
LENED_001007	1.17	0.101075	9.41014	9.63665	LENED_001007	BDGU01000015.1	154249	157619	3371	+	protein_coding	hypothetical protein	GAV99544.1	LENED_001007	GAV99544.1
LENED_001008	0.964151	0.684491	7.3014	7.24873	LENED_001008	BDGU01000015.1	158379	160037	1659	-	protein_coding	other IRE protein kinase	GAV99545.1	LENED_001008	GAV99545.1
LENED_001009	1.03999	0.417331	6.65371	6.71028	LENED_001009	BDGU01000015.1	161897	163159	1263	-	protein_coding	protein kinase and ribonuclease	GAV99546.1	LENED_001009	GAV99546.1
LENED_001010	1.47881	0.107266	4.82411	5.38855	LENED_001010	BDGU01000015.1	163738	165323	1586	+	protein_coding	caleosin domain-containing protein	GAV99547.1	LENED_001010	GAV99547.1
LENED_001011	0.555353	0.0728234	2.97368	2.12516	LENED_001011	BDGU01000015.1	165571	166037	467	+	protein_coding	hypothetical protein	GAV99548.1	LENED_001011	GAV99548.1
LENED_001012	0.71292	0.316975	1.30958	0.821396	LENED_001012	BDGU01000015.1	167715	168218	504	+	protein_coding	hypothetical protein	GAV99549.1	LENED_001012	GAV99549.1
LENED_001013	1.5789	0.000425991	10.299	10.9579	LENED_001013	BDGU01000015.1	169576	170682	1107	+	protein_coding	c2h2 conidiation transcription factor	GAV99550.1	LENED_001013	GAV99550.1
LENED_001014	1.14141	0.237234	8.65262	8.84344	LENED_001014	BDGU01000015.1	175229	177977	2749	+	protein_coding	hypothetical protein	GAV99551.1	LENED_001014	GAV99551.1
LENED_001015	0.950624	0.539252	8.60523	8.53217	LENED_001015	BDGU01000015.1	178846	180787	1942	+	protein_coding	Regulator of drug sensitivity 2	GAV99552.1	LENED_001015	GAV99552.1
LENED_001016	0.691552	0.102075	5.47092	4.93883	LENED_001016	BDGU01000015.1	180960	182070	1111	-	protein_coding	tubulin-specific chaperone	GAV99553.1	LENED_001016	GAV99553.1
LENED_001018	0.86839	0.433479	6.09029	5.88671	LENED_001018	BDGU01000015.1	186136	186483	348	+	protein_coding	hypothetical protein	GAV99554.1	LENED_001018	GAV99554.1
LENED_001019	0.845241	0.722305	1.30365	1.06109	LENED_001019	BDGU01000015.1	188201	189305	1105	-	protein_coding	zinc finger (CCCH type)	GAV99555.1	LENED_001019	GAV99555.1
LENED_001020	1.07564	0.810862	0.682981	0.788177	LENED_001020	BDGU01000015.1	191236	191422	187	-	protein_coding	hypothetical protein	GAV99556.1	LENED_001020	GAV99556.1
LENED_001021	1.07564	0.810862	0.682981	0.788177	LENED_001021	BDGU01000015.1	191236	191422	187	-	protein_coding	hypothetical protein	GAV99557.1	LENED_001021	GAV99557.1
LENED_001022	0.715274	0.0165775	10.0459	9.56242	LENED_001022	BDGU01000015.1	192443	197130	4688	-	protein_coding	succinate-semialdehyde dehydrogenase	GAV99558.1	LENED_001022	GAV99558.1
LENED_001023	0.486365	0.0303218	4.68481	3.64492	LENED_001023	BDGU01000015.1	197601	198972	1372	+	protein_coding	aryl-alcohol dehydrogenase	GAV99559.1	LENED_001023	GAV99559.1
LENED_001024	0.676702	0.327622	3.63585	3.07244	LENED_001024	BDGU01000015.1	199170	200483	1314	+	protein_coding	short-chain dehydrogenase	GAV99560.1	LENED_001024	GAV99560.1
LENED_001025	1.12717	0.279058	8.65341	8.82611	LENED_001025	BDGU01000015.1	203519	206224	2706	-	protein_coding	setd1a protein	GAV99561.1	LENED_001025	GAV99561.1
LENED_001026	1.01706	0.668683	7.85316	7.87756	LENED_001026	BDGU01000015.1	206520	209229	2710	-	protein_coding	setd1a protein	GAV99562.1	LENED_001026	GAV99562.1
LENED_001027	0.63946	0.583113	2.34098	1.69591	LENED_001027	BDGU01000015.1	210429	210996	568	+	protein_coding	hypothetical protein	GAV99563.1	LENED_001027	GAV99563.1
LENED_001028	1.18611	0.334478	4.90208	5.14832	LENED_001028	BDGU01000015.1	212749	215540	2792	+	protein_coding	HAD-like protein	GAV99564.1	LENED_001028	GAV99564.1
LENED_001029	1.11533	0.0812	9.72527	9.88274	LENED_001029	BDGU01000015.1	216623	219739	3117	-	protein_coding	hypothetical protein	GAV99565.1	LENED_001029	GAV99565.1
LENED_001033	1.00951	0.973165	2.31335	2.32701	LENED_001033	BDGU01000015.1	227459	227479	21	-	protein_coding	n-carbamoylsarcosine amidase	GAV99566.1	LENED_001033	GAV99566.1
LENED_001032	1.00951	0.973165	2.31335	2.32701	LENED_001032	BDGU01000015.1	227459	227479	21	-	protein_coding	n-carbamoylsarcosine amidase	GAV99567.1	LENED_001032	GAV99567.1
LENED_001030	1.00951	0.973165	2.31335	2.32701	LENED_001030	BDGU01000015.1	227459	227479	21	-	protein_coding	n-carbamoylsarcosine amidase	GAV99569.1	LENED_001030	GAV99569.1
LENED_001031	1.00951	0.973165	2.31335	2.32701	LENED_001031	BDGU01000015.1	227459	227479	21	-	protein_coding	n-carbamoylsarcosine amidase	GAV99568.1	LENED_001031	GAV99568.1
LENED_001034	0.981668	0.708122	7.57447	7.54777	LENED_001034	BDGU01000015.1	227856	230813	2958	-	protein_coding	glycoside hydrolase family 5 protein	GAV99570.1	LENED_001034	GAV99570.1
LENED_001036	1.00183	0.991933	3.48183	3.48446	LENED_001036	BDGU01000015.1	231035	231249	215	+	protein_coding	hypothetical protein	GAV99572.1	LENED_001036	GAV99572.1
LENED_001035	1.00183	0.991933	3.48183	3.48446	LENED_001035	BDGU01000015.1	231035	231249	215	+	protein_coding	hypothetical protein	GAV99571.1	LENED_001035	GAV99571.1
LENED_001037	0.492551	0.000808508	9.21714	8.19549	LENED_001037	BDGU01000015.1	232572	233313	742	-	protein_coding	CBD9-like protein	GAV99573.1	LENED_001037	GAV99573.1
LENED_001038	1.09251	0.257122	9.3969	9.52455	LENED_001038	BDGU01000015.1	234912	237670	2759	-	protein_coding	hypothetical protein	GAV99574.1	LENED_001038	GAV99574.1
LENED_001039	0.973274	0.825076	6.24708	6.208	LENED_001039	BDGU01000015.1	238699	240375	1677	+	protein_coding	hypothetical protein	GAV99575.1	LENED_001039	GAV99575.1
LENED_001040	0.44068	0.278659	4.25969	3.0775	LENED_001040	BDGU01000015.1	240974	246992	6019	-	protein_coding	hypothetical protein	GAV99576.1	LENED_001040	GAV99576.1
LENED_001041	0.875859	0.699732	0.65728	0.466051	LENED_001041	BDGU01000015.1	247458	248127	670	-	protein_coding	hypothetical protein	GAV99577.1	LENED_001041	GAV99577.1
LENED_001042	1.09802	0.485854	8.21721	8.35211	LENED_001042	BDGU01000015.1	250516	252783	2268	+	protein_coding	snorna binding protein	GAV99578.1	LENED_001042	GAV99578.1
LENED_001043	1.39577	0.0116173	7.6359	8.11696	LENED_001043	BDGU01000015.1	253621	255257	1637	-	protein_coding	60S ribosomal protein L18-B	GAV99579.1	LENED_001043	GAV99579.1
LENED_001044	1.26506	0.00141383	7.73185	8.07105	LENED_001044	BDGU01000015.1	255560	257845	2286	+	protein_coding	hypothetical protein	GAV99580.1	LENED_001044	GAV99580.1
LENED_001046	0.639622	0.319976	2.12956	1.48486	LENED_001046	BDGU01000015.1	260169	260189	21	-	protein_coding	hypothetical protein	GAV99582.1	LENED_001046	GAV99582.1
LENED_001045	0.639622	0.319976	2.12956	1.48486	LENED_001045	BDGU01000015.1	260169	260189	21	-	protein_coding	hypothetical protein	GAV99581.1	LENED_001045	GAV99581.1
LENED_001047	1.03915	0.28922	6.92757	6.98297	LENED_001047	BDGU01000015.1	260553	261477	925	+	protein_coding	clp1-like protein	GAV99583.1	LENED_001047	GAV99583.1
LENED_001049	0.962618	0.714145	9.14245	9.08748	LENED_001049	BDGU01000015.1	261886	264181	2296	+	protein_coding	hypothetical protein	GAV99584.1	LENED_001049	GAV99584.1
LENED_001051	1.348	0.270731	1.99779	2.42861	LENED_001051	BDGU01000015.1	269516	269568	53	-	protein_coding	other ulk ulk protein kinase	GAV99585.1	LENED_001051	GAV99585.1
LENED_001050	1.348	0.270731	1.99779	2.42861	LENED_001050	BDGU01000015.1	269509	269568	60	-	protein_coding	other ulk ulk protein kinase	GAV99586.1	LENED_001050	GAV99586.1
LENED_001052	1.05185	0.631214	10.0475	10.1204	LENED_001052	BDGU01000015.1	269865	271369	1505	-	protein_coding	hypothetical protein	GAV99587.1	LENED_001052	GAV99587.1
LENED_001054	1.10761	0.467292	3.78768	3.93512	LENED_001054	BDGU01000015.1	271917	271962	46	+	protein_coding	hypothetical protein	GAV99588.1	LENED_001054	GAV99588.1
LENED_001053	1.10761	0.467292	3.78768	3.93512	LENED_001053	BDGU01000015.1	271917	271962	46	+	protein_coding	hypothetical protein	GAV99589.1	LENED_001053	GAV99589.1
LENED_001057	1.74057	0.0276342	9.88416	10.6837	LENED_001057	BDGU01000015.1	277811	279134	1324	-	protein_coding	hypothetical protein	GAV99590.1	LENED_001057	GAV99590.1
LENED_001058	0.523859	0.256019	2.2825	1.34975	LENED_001058	BDGU01000015.1	279877	280402	526	+	protein_coding	hypothetical protein	GAV99591.1	LENED_001058	GAV99591.1
LENED_001059	0.761675	0.377481	0.39805	0.0052975	LENED_001059	BDGU01000015.1	282567	283181	615	-	protein_coding	hypothetical protein	GAV99592.1	LENED_001059	GAV99592.1
LENED_001060	0.881277	0.214425	9.55318	9.37085	LENED_001060	BDGU01000015.1	286235	287214	980	-	protein_coding	DUF757-domain-containing protein	GAV99593.1	LENED_001060	GAV99593.1
LENED_001061	1.23499	0.0125627	7.66655	7.97104	LENED_001061	BDGU01000015.1	287714	289212	1499	-	protein_coding	zz-type zinc finger-containing protein 3-like	GAV99594.1	LENED_001061	GAV99594.1
LENED_001062	1.37387	0.055022	8.87015	9.3284	LENED_001062	BDGU01000015.1	289561	292999	3439	-	protein_coding	heme peroxidase	GAV99595.1	LENED_001062	GAV99595.1
LENED_001064	1	1	0	0	LENED_001064	BDGU01000015.1	297829	297859	31	-	protein_coding	cop9 signalosome complex subunit 1	GAV99596.1	LENED_001064	GAV99596.1
LENED_001063	1	1	0	0	LENED_001063	BDGU01000015.1	297829	297859	31	-	protein_coding	cop9 signalosome complex subunit 1	GAV99597.1	LENED_001063	GAV99597.1
LENED_001066	0.713264	0.474911	1.30891	0.82142	LENED_001066	BDGU01000015.1	301655	301707	53	-	protein_coding	xaa--pro dipeptidase	GAV99599.1	LENED_001066	GAV99599.1
LENED_001067	0.713264	0.474911	1.30891	0.82142	LENED_001067	BDGU01000015.1	301655	301707	53	-	protein_coding	xaa--pro dipeptidase	GAV99598.1	LENED_001067	GAV99598.1
LENED_001068	1.10479	0.278153	10.0612	10.205	LENED_001068	BDGU01000015.1	302191	308620	6430	+	protein_coding	glycosyltransferase family 69 protein	GAV99600.1	LENED_001068	GAV99600.1
LENED_001069	2.38131	0.0251626	2.60186	3.85361	LENED_001069	BDGU01000015.1	309401	310695	1295	+	protein_coding	hypothetical protein	GAV99601.1	LENED_001069	GAV99601.1
LENED_001070	1.44808	0.316019	3.136	3.67014	LENED_001070	BDGU01000015.1	311358	312876	1519	+	protein_coding	hypothetical protein	GAV99602.1	LENED_001070	GAV99602.1
LENED_001071	0.927856	0.829494	0.890072	0.782045	LENED_001071	BDGU01000015.1	313934	313968	35	+	protein_coding	hypothetical protein	GAV99604.1	LENED_001071	GAV99604.1
LENED_001072	0.927856	0.829494	0.890072	0.782045	LENED_001072	BDGU01000015.1	313934	313968	35	+	protein_coding	hypothetical protein	GAV99603.1	LENED_001072	GAV99603.1
LENED_001073	0.664622	0.113	4.78124	4.19184	LENED_001073	BDGU01000015.1	317857	318971	1115	-	protein_coding	glycoside hydrolase family 25 protein	GAV99605.1	LENED_001073	GAV99605.1
LENED_001074	0.766456	0.353543	2.80556	2.42184	LENED_001074	BDGU01000015.1	319151	320528	1378	+	protein_coding	hypothetical protein	GAV99606.1	LENED_001074	GAV99606.1
LENED_001075	0.613519	0.00053007	6.14432	5.4395	LENED_001075	BDGU01000015.1	321359	322436	1078	-	protein_coding	hypothetical protein	GAV99607.1	LENED_001075	GAV99607.1
LENED_001076	0.642938	0.258371	4.50586	3.86861	LENED_001076	BDGU01000015.1	324036	324729	694	+	protein_coding	hypothetical protein	GAV99608.1	LENED_001076	GAV99608.1
LENED_001077	1.08451	0.45015	7.07138	7.18843	LENED_001077	BDGU01000015.1	325094	327198	2105	-	protein_coding	PAP2-domain-containing protein	GAV99609.1	LENED_001077	GAV99609.1
LENED_001078	0.864256	0.468321	4.31591	4.10544	LENED_001078	BDGU01000015.1	328647	329011	365	-	protein_coding	hypothetical protein	GAV99610.1	LENED_001078	GAV99610.1
LENED_001079	0.559073	0.504873	1.28388	0.44499	LENED_001079	BDGU01000015.1	330146	330720	575	+	protein_coding	hypothetical protein	GAV99611.1	LENED_001079	GAV99611.1
LENED_001080	1.09124	0.330322	6.78536	6.91133	LENED_001080	BDGU01000015.1	331082	332440	1359	-	protein_coding	Phosphotyrosyl phosphatase activator	GAV99612.1	LENED_001080	GAV99612.1
LENED_001081	1.38773	0.0220497	6.06416	6.53688	LENED_001081	BDGU01000015.1	332512	332658	147	+	protein_coding	SURF6-domain-containing protein	GAV99613.1	LENED_001081	GAV99613.1
LENED_001082	1.38773	0.0220497	6.06416	6.53688	LENED_001082	BDGU01000015.1	332512	332658	147	+	protein_coding	SURF6-domain-containing protein	GAV99614.1	LENED_001082	GAV99614.1
LENED_001083	1.26551	0.617398	3.0066	3.34632	LENED_001083	BDGU01000015.1	334539	335510	972	+	protein_coding	hypothetical protein	GAV99615.1	LENED_001083	GAV99615.1
LENED_001084	0.368255	0.0656018	3.46256	2.02134	LENED_001084	BDGU01000015.1	335821	337274	1454	-	protein_coding	family protein	GAV99616.1	LENED_001084	GAV99616.1
LENED_001085	0.841595	0.115995	7.93151	7.68271	LENED_001085	BDGU01000015.1	338533	340653	2121	-	protein_coding	N2227-domain-containing protein	GAV99617.1	LENED_001085	GAV99617.1
LENED_001086	1.20664	0.0152229	8.00648	8.27747	LENED_001086	BDGU01000015.1	348754	351315	2562	+	protein_coding	CDF-like metal transporter	GAV99618.1	LENED_001086	GAV99618.1
LENED_001087	0.953583	0.406139	5.83879	5.77022	LENED_001087	BDGU01000015.1	352018	353056	1039	+	protein_coding	Werner syndrome ATP-dependent helicase homolog	GAV99619.1	LENED_001087	GAV99619.1
LENED_001089	0.41608	0.236994	3.38293	2.11786	LENED_001089	BDGU01000015.1	358478	359794	1317	+	protein_coding	fruit-body specific protein a	GAV99620.1	LENED_001089	GAV99620.1
LENED_001090	1.36763	0.371721	0.00101406	0.45269	LENED_001090	BDGU01000015.1	363397	363460	64	-	protein_coding	hypothetical protein	GAV99622.1	LENED_001090	GAV99622.1
LENED_001091	1.36763	0.371721	0.00101406	0.45269	LENED_001091	BDGU01000015.1	363397	363460	64	-	protein_coding	hypothetical protein	GAV99621.1	LENED_001091	GAV99621.1
LENED_001092	0.229866	0.0407932	6.35265	4.23151	LENED_001092	BDGU01000015.1	364039	364890	852	+	protein_coding	hypothetical protein	GAV99623.1	LENED_001092	GAV99623.1
LENED_001093	1.15013	0.268286	8.71798	8.91978	LENED_001093	BDGU01000015.1	368663	370310	1648	+	protein_coding	chitin biosynthesis protein	GAV99624.1	LENED_001093	GAV99624.1
LENED_001094	0.785037	0.0484048	7.32231	6.97315	LENED_001094	BDGU01000015.1	370743	372278	1536	-	protein_coding	hypothetical protein	GAV99625.1	LENED_001094	GAV99625.1
LENED_001095	0.389129	0.109174	2.91389	1.55221	LENED_001095	BDGU01000015.1	375114	376285	1172	-	protein_coding	carbohydrate esterase family 16 protein	GAV99626.1	LENED_001095	GAV99626.1
LENED_001096	0.626022	9.83271e-05	9.20056	8.52484	LENED_001096	BDGU01000015.1	376733	378623	1891	-	protein_coding	DEAD-domain-containing protein	GAV99627.1	LENED_001096	GAV99627.1
LENED_001097	0.926967	0.454491	8.68389	8.57448	LENED_001097	BDGU01000015.1	378808	380545	1738	+	protein_coding	glycoside hydrolase family 16 protein	GAV99628.1	LENED_001097	GAV99628.1
LENED_001098	1.03588	0.766288	6.84238	6.89324	LENED_001098	BDGU01000015.1	380979	382090	1112	-	protein_coding	carbonic anhydrase	GAV99629.1	LENED_001098	GAV99629.1
LENED_001099	1.0259	0.967888	1.61934	1.65623	LENED_001099	BDGU01000015.1	382324	383667	1344	+	protein_coding	hypothetical protein	GAV99630.1	LENED_001099	GAV99630.1
LENED_001100	1	1	0	0	LENED_001100	BDGU01000015.1	383898	384905	1008	+	protein_coding	hypothetical protein	GAV99631.1	LENED_001100	GAV99631.1
LENED_001101	1.01152	0.92986	9.02451	9.04104	LENED_001101	BDGU01000015.1	387234	389983	2750	+	protein_coding	Pkinase-domain-containing protein	GAV99632.1	LENED_001101	GAV99632.1
LENED_001102	2.62882	0.0561125	7.15395	8.54837	LENED_001102	BDGU01000015.1	391919	392669	751	+	protein_coding	hypothetical protein	GAV99633.1	LENED_001102	GAV99633.1
LENED_001103	0.529784	0.140844	0.932047	0.0155235	LENED_001103	BDGU01000015.1	393446	393856	411	-	protein_coding	hypothetical protein	GAV99634.1	LENED_001103	GAV99634.1
LENED_001104	0.894241	0.557566	6.52464	6.36337	LENED_001104	BDGU01000015.1	394215	394992	778	+	protein_coding	hypothetical protein	GAV99635.1	LENED_001104	GAV99635.1
LENED_001106	1.20076	0.373391	7.86534	8.12929	LENED_001106	BDGU01000016.1	2755	3593	839	-	protein_coding	hypothetical protein	GAV99636.1	LENED_001106	GAV99636.1
LENED_001107	1.14161	0.137585	7.93231	8.12339	LENED_001107	BDGU01000016.1	3734	4842	1109	+	protein_coding	signal recognition particle protein	GAV99637.1	LENED_001107	GAV99637.1
LENED_001108	1.18256	0.103781	8.96966	9.21157	LENED_001108	BDGU01000016.1	5155	7159	2005	-	protein_coding	carboxylesterase	GAV99638.1	LENED_001108	GAV99638.1
LENED_001110	0.461713	0.0759202	4.30128	3.18635	LENED_001110	BDGU01000016.1	9153	9421	269	+	protein_coding	glycoside hydrolase family 18 protein	GAV99639.1	LENED_001110	GAV99639.1
LENED_001111	0.461713	0.0759202	4.30128	3.18635	LENED_001111	BDGU01000016.1	9153	9421	269	+	protein_coding	glycoside hydrolase family 18 protein	GAV99640.1	LENED_001111	GAV99640.1
LENED_001112	1.32259	0.173609	6.03086	6.43423	LENED_001112	BDGU01000016.1	12834	14739	1906	+	protein_coding	short chain dehydrogenase reductase family superfamily	GAV99641.1	LENED_001112	GAV99641.1
LENED_001113	0.943723	0.65208	6.84625	6.76269	LENED_001113	BDGU01000016.1	14833	15638	806	-	protein_coding	transcription initiation factor IIA gamma subunit	GAV99642.1	LENED_001113	GAV99642.1
LENED_001114	0.818961	0.0338392	8.85329	8.56516	LENED_001114	BDGU01000016.1	15852	18248	2397	+	protein_coding	transcription factor tfiiib complex subunit brf1	GAV99643.1	LENED_001114	GAV99643.1
LENED_001116	1	1	0	0	LENED_001116	BDGU01000016.1	19894	19896	3	-	protein_coding	hypothetical protein	GAV99644.1	LENED_001116	GAV99644.1
LENED_001115	0.892179	0.781354	0.957673	0.793078	LENED_001115	BDGU01000016.1	19637	19683	47	-	protein_coding	hypothetical protein	GAV99645.1	LENED_001115	GAV99645.1
LENED_001117	0.493562	0.154394	2.55029	1.53159	LENED_001117	BDGU01000016.1	19895	22205	2311	+	protein_coding	MFS general substrate transporter	GAV99646.1	LENED_001117	GAV99646.1
LENED_001118	0.761675	0.377481	0.39805	0.0052975	LENED_001118	BDGU01000016.1	23906	26407	2502	+	protein_coding	hypothetical protein	GAV99647.1	LENED_001118	GAV99647.1
LENED_001119	1	1	0	0	LENED_001119	BDGU01000016.1	26474	28140	1667	-	protein_coding	hypothetical protein	GAV99648.1	LENED_001119	GAV99648.1
LENED_001120	1	1	0	0	LENED_001120	BDGU01000016.1	28864	30572	1709	-	protein_coding	hypothetical protein	GAV99649.1	LENED_001120	GAV99649.1
LENED_001123	1.19831	0.763946	1.02665	1.28765	LENED_001123	BDGU01000016.1	36805	36809	5	+	protein_coding	myc-associated zinc finger	GAV99650.1	LENED_001123	GAV99650.1
LENED_001124	1.19831	0.763946	1.02665	1.28765	LENED_001124	BDGU01000016.1	36805	36809	5	+	protein_coding	myc-associated zinc finger	GAV99651.1	LENED_001124	GAV99651.1
LENED_001125	0.591787	0.366912	3.46744	2.71059	LENED_001125	BDGU01000016.1	46568	49211	2644	+	protein_coding	allantoate permease	GAV99652.1	LENED_001125	GAV99652.1
LENED_001126	1.41127	0.035789	8.85478	9.35177	LENED_001126	BDGU01000016.1	51335	53396	2062	+	protein_coding	glycine hydroxymethyltransferase	GAV99653.1	LENED_001126	GAV99653.1
LENED_001127	1.24339	0.0514973	8.05546	8.36974	LENED_001127	BDGU01000016.1	53772	55391	1620	-	protein_coding	hypothetical protein	GAV99654.1	LENED_001127	GAV99654.1
LENED_001128	1.14436	0.24577	8.09667	8.29121	LENED_001128	BDGU01000016.1	56589	58978	2390	-	protein_coding	alpha beta-hydrolase	GAV99655.1	LENED_001128	GAV99655.1
LENED_001130	1.83538	0.0228606	1.6391	2.51517	LENED_001130	BDGU01000016.1	60695	61274	580	+	protein_coding	hypothetical protein	GAV99656.1	LENED_001130	GAV99656.1
LENED_001131	0.87052	0.778322	3.54143	3.34138	LENED_001131	BDGU01000016.1	62441	63892	1452	-	protein_coding	hypothetical protein	GAV99657.1	LENED_001131	GAV99657.1
LENED_001132	0.761929	0.0800448	8.73611	8.34384	LENED_001132	BDGU01000016.1	64565	70447	5883	-	protein_coding	alpha-aminoadipate reductase Lys1p	GAV99658.1	LENED_001132	GAV99658.1
LENED_001133	0.232325	0.126974	4.55672	2.45093	LENED_001133	BDGU01000016.1	71041	72148	1108	-	protein_coding	Protein priA	GAV99659.1	LENED_001133	GAV99659.1
LENED_001134	0.479599	0.122204	8.28464	7.22454	LENED_001134	BDGU01000016.1	72827	79193	6367	-	protein_coding	rna-directed rna polymerase	GAV99660.1	LENED_001134	GAV99660.1
LENED_001135	0.515616	0.0258973	5.40396	4.44833	LENED_001135	BDGU01000016.1	79411	79696	286	-	protein_coding	RNA-directed RNA polymerase	GAV99661.1	LENED_001135	GAV99661.1
LENED_001136	0.575303	0.154038	6.51699	5.71939	LENED_001136	BDGU01000016.1	79756	80915	1160	-	protein_coding	RNA-directed RNA polymerase	GAV99662.1	LENED_001136	GAV99662.1
LENED_001137	1.04299	0.705511	8.56884	8.62957	LENED_001137	BDGU01000016.1	81638	85279	3642	+	protein_coding	Pkinase-domain-containing protein	GAV99663.1	LENED_001137	GAV99663.1
LENED_001138	1.64322	0.15803	3.02288	3.73941	LENED_001138	BDGU01000016.1	85325	85708	384	+	protein_coding	hypothetical protein	GAV99664.1	LENED_001138	GAV99664.1
LENED_001139	0.988516	0.928494	7.84169	7.82502	LENED_001139	BDGU01000016.1	86359	89445	3087	+	protein_coding	d-amino-acid oxidase	GAV99665.1	LENED_001139	GAV99665.1
LENED_001140	0.621707	0.18527	5.33418	4.64848	LENED_001140	BDGU01000016.1	89982	90920	939	+	protein_coding	hypothetical protein	GAV99666.1	LENED_001140	GAV99666.1
LENED_001141	0.83108	0.0511586	7.46817	7.20123	LENED_001141	BDGU01000016.1	91111	91567	457	+	protein_coding	hypothetical protein	GAV99668.1	LENED_001141	GAV99668.1
LENED_001142	0.83108	0.0511586	7.46817	7.20123	LENED_001142	BDGU01000016.1	91111	91567	457	+	protein_coding	hypothetical protein	GAV99667.1	LENED_001142	GAV99667.1
LENED_001143	1.10857	0.498372	10.0647	10.2134	LENED_001143	BDGU01000016.1	94946	97995	3050	+	protein_coding	3-beta hydroxysteroid dehydrogenase isomerase family	GAV99669.1	LENED_001143	GAV99669.1
LENED_001144	0.728456	0.096748	4.61526	4.15817	LENED_001144	BDGU01000016.1	98310	100702	2393	-	protein_coding	DNA glycosylase	GAV99670.1	LENED_001144	GAV99670.1
LENED_001145	0.208008	0.00243144	11.2319	8.96658	LENED_001145	BDGU01000016.1	100841	105023	4183	+	protein_coding	family S53 protease	GAV99671.1	LENED_001145	GAV99671.1
LENED_001146	1.30025	0.0569241	8.44973	8.82852	LENED_001146	BDGU01000016.1	105484	108712	3229	-	protein_coding	kinesin-like protein	GAV99672.1	LENED_001146	GAV99672.1
LENED_001147	1.0515	0.775503	6.56407	6.63653	LENED_001147	BDGU01000016.1	111258	112160	903	-	protein_coding	glycoside hydrolase family 92 protein	GAV99673.1	LENED_001147	GAV99673.1
LENED_001148	1.0515	0.775503	6.56407	6.63653	LENED_001148	BDGU01000016.1	111258	112160	903	-	protein_coding	glycoside hydrolase family 92 protein	GAV99674.1	LENED_001148	GAV99674.1
LENED_001149	0.84337	0.0114104	9.9975	9.75173	LENED_001149	BDGU01000016.1	112719	116015	3297	-	protein_coding	helix-loop-helix dna-binding domain-containing protein	GAV99675.1	LENED_001149	GAV99675.1
LENED_001150	0.613415	0.0103952	7.38645	6.68139	LENED_001150	BDGU01000016.1	116486	118002	1517	+	protein_coding	spermidine n1-acetyltransferase	GAV99676.1	LENED_001150	GAV99676.1
LENED_001151	1.21591	0.11409	6.92682	7.20886	LENED_001151	BDGU01000016.1	118549	121630	3082	-	protein_coding	transcriptional repressor ctcf-like	GAV99677.1	LENED_001151	GAV99677.1
LENED_001152	1.18017	0.318313	4.5851	4.82409	LENED_001152	BDGU01000016.1	122374	122694	321	+	protein_coding	rrna processing protein enp2	GAV99678.1	LENED_001152	GAV99678.1
LENED_001153	1.18017	0.318313	4.5851	4.82409	LENED_001153	BDGU01000016.1	122374	122698	325	+	protein_coding	NUC153 and WD40 repeat-containing nucleolar rRNA processing-related protein	GAV99679.1	LENED_001153	GAV99679.1
LENED_001154	1.12331	0.791454	2.68975	2.8575	LENED_001154	BDGU01000016.1	126607	127413	807	-	protein_coding	hypothetical protein	GAV99680.1	LENED_001154	GAV99680.1
LENED_001155	1.4507	0.123489	5.02269	5.55943	LENED_001155	BDGU01000016.1	128341	129179	839	+	protein_coding	acyl- N-acyltransferase	GAV99681.1	LENED_001155	GAV99681.1
LENED_001156	0.676087	0.0459894	7.5908	7.02608	LENED_001156	BDGU01000016.1	129279	130794	1516	-	protein_coding	catalytic protein	GAV99682.1	LENED_001156	GAV99682.1
LENED_001158	0.61546	0.153415	5.65684	4.95657	LENED_001158	BDGU01000016.1	131095	132769	1675	+	protein_coding	L-arabinitol 4-dehydrogenase	GAV99683.1	LENED_001158	GAV99683.1
LENED_001159	1.03783	0.70048	7.87975	7.93332	LENED_001159	BDGU01000016.1	132935	137813	4879	-	protein_coding	cohesin-associated protein Pds5	GAV99684.1	LENED_001159	GAV99684.1
LENED_001160	0.979535	0.90505	9.18443	9.1546	LENED_001160	BDGU01000016.1	138437	139865	1429	+	protein_coding	hypothetical protein	GAV99685.1	LENED_001160	GAV99685.1
LENED_001161	1.19168	0.467281	10.5039	10.7569	LENED_001161	BDGU01000016.1	141240	144120	2881	-	protein_coding	SURF4-domain-containing partial	GAV99686.1	LENED_001161	GAV99686.1
LENED_001162	0.46103	0.184523	1.13752	0.0204505	LENED_001162	BDGU01000016.1	145744	145750	7	-	protein_coding	hypothetical protein	GAV99687.1	LENED_001162	GAV99687.1
LENED_001163	0.46103	0.184523	1.13752	0.0204505	LENED_001163	BDGU01000016.1	145744	145750	7	-	protein_coding	hypothetical protein	GAV99688.1	LENED_001163	GAV99688.1
LENED_001164	1.09444	0.655988	7.01528	7.14547	LENED_001164	BDGU01000016.1	145831	149609	3779	+	protein_coding	Isoleucyl-tRNA synthetase	GAV99689.1	LENED_001164	GAV99689.1
LENED_001165	0.699642	0.09015	9.78959	9.27428	LENED_001165	BDGU01000016.1	150550	151928	1379	+	protein_coding	NADP+-dependent D-mannitol dehydrogenase	GAV99690.1	LENED_001165	GAV99690.1
LENED_001166	1.07874	0.414175	9.49512	9.60446	LENED_001166	BDGU01000016.1	152172	155593	3422	-	protein_coding	N-terminal acetyltransferase auxiliary subunit	GAV99691.1	LENED_001166	GAV99691.1
LENED_001167	1.52258	0.0759851	11.1379	11.7444	LENED_001167	BDGU01000016.1	155904	156575	672	-	protein_coding	60S ribosomal protein L44	GAV99692.1	LENED_001167	GAV99692.1
LENED_001168	0.944923	0.323995	9.08872	9.00699	LENED_001168	BDGU01000016.1	158135	162168	4034	+	protein_coding	hydroxymethylglutaryl- reductase	GAV99693.1	LENED_001168	GAV99693.1
LENED_001169	1.08781	0.494621	9.42102	9.54244	LENED_001169	BDGU01000016.1	162376	167016	4641	-	protein_coding	exocyst protein	GAV99694.1	LENED_001169	GAV99694.1
LENED_001170	0.659601	0.0613905	3.13863	2.53829	LENED_001170	BDGU01000016.1	167503	167986	484	+	protein_coding	hypothetical protein	GAV99695.1	LENED_001170	GAV99695.1
LENED_001171	1.01267	0.89017	8.27293	8.29109	LENED_001171	BDGU01000016.1	168254	170092	1839	-	protein_coding	DUF155-domain-containing protein	GAV99696.1	LENED_001171	GAV99696.1
LENED_001173	0.864435	0.761553	0.643304	0.433133	LENED_001173	BDGU01000016.1	170403	170447	45	+	protein_coding	hypothetical protein	GAV99697.1	LENED_001173	GAV99697.1
LENED_001172	0.864435	0.761553	0.643304	0.433133	LENED_001172	BDGU01000016.1	170403	170447	45	+	protein_coding	hypothetical protein	GAV99698.1	LENED_001172	GAV99698.1
LENED_001176	1	1	0	0	LENED_001176	BDGU01000016.1	179416	179432	17	-	protein_coding	DNA glycosylase	GAV99699.1	LENED_001176	GAV99699.1
LENED_001177	1	1	0	0	LENED_001177	BDGU01000016.1	179416	179432	17	-	protein_coding	DNA glycosylase	GAV99700.1	LENED_001177	GAV99700.1
LENED_001178	0.890617	0.00818951	7.3166	7.14948	LENED_001178	BDGU01000016.1	180127	182731	2605	-	protein_coding	acetyl- synthetase-like protein	GAV99701.1	LENED_001178	GAV99701.1
LENED_001179	1.11809	0.758287	2.15918	2.32021	LENED_001179	BDGU01000016.1	186767	186833	67	-	protein_coding	hypothetical protein	GAV99703.1	LENED_001179	GAV99703.1
LENED_001180	1.11809	0.758287	2.15918	2.32021	LENED_001180	BDGU01000016.1	186751	186833	83	-	protein_coding	hypothetical protein	GAV99702.1	LENED_001180	GAV99702.1
LENED_001181	1.37897	0.0266228	6.89958	7.36318	LENED_001181	BDGU01000016.1	187067	188351	1285	+	protein_coding	mitochondrial carrier	GAV99704.1	LENED_001181	GAV99704.1
LENED_001182	1.31657	0.211427	4.76646	5.16324	LENED_001182	BDGU01000016.1	188829	189512	684	-	protein_coding	hypothetical protein	GAV99705.1	LENED_001182	GAV99705.1
LENED_001183	1.31953	0.114577	9.55419	9.95421	LENED_001183	BDGU01000016.1	190699	195758	5060	-	protein_coding	hypothetical protein	GAV99706.1	LENED_001183	GAV99706.1
LENED_001184	0.98726	0.968512	5.28364	5.26514	LENED_001184	BDGU01000016.1	196195	199245	3051	+	protein_coding	Zn-dependent exopeptidase	GAV99707.1	LENED_001184	GAV99707.1
LENED_001185	1.37279	0.0863898	8.16538	8.62249	LENED_001185	BDGU01000016.1	199380	201777	2398	-	protein_coding	glycoside hydrolase family 71 protein	GAV99708.1	LENED_001185	GAV99708.1
LENED_001186	1.07239	0.617706	7.15987	7.2607	LENED_001186	BDGU01000016.1	202220	204413	2194	+	protein_coding	phosphoglycerate mutase-like protein	GAV99709.1	LENED_001186	GAV99709.1
LENED_001187	0.542255	0.368316	3.30802	2.42506	LENED_001187	BDGU01000016.1	206296	206386	91	-	protein_coding	dna mismatch repair protein	GAV99711.1	LENED_001187	GAV99711.1
LENED_001188	0.542255	0.368316	3.30802	2.42506	LENED_001188	BDGU01000016.1	206296	206386	91	-	protein_coding	dna mismatch repair protein	GAV99710.1	LENED_001188	GAV99710.1
LENED_001190	1	1	0	0	LENED_001190	BDGU01000016.1	216923	218560	1638	+	protein_coding	protein	GAV99712.1	LENED_001190	GAV99712.1
LENED_001191	1	1	0	0	LENED_001191	BDGU01000016.1	218739	220350	1612	+	protein_coding	protein	GAV99713.1	LENED_001191	GAV99713.1
LENED_001192	1.22468	0.0242371	9.63537	9.92777	LENED_001192	BDGU01000017.1	12662	15035	2374	+	protein_coding	GTP-binding protein	GAV99714.1	LENED_001192	GAV99714.1
LENED_001193	1.17754	0.623807	4.01848	4.25426	LENED_001193	BDGU01000017.1	15409	15956	548	+	protein_coding	hypothetical protein	GAV99715.1	LENED_001193	GAV99715.1
LENED_001194	1.13248	0.161373	6.11442	6.2939	LENED_001194	BDGU01000017.1	17012	18002	991	-	protein_coding	P-loop containing nucleoside triphosphate hydrolase protein	GAV99716.1	LENED_001194	GAV99716.1
LENED_001195	1.20916	0.0546294	5.50149	5.77549	LENED_001195	BDGU01000017.1	18110	18398	289	+	protein_coding	ARM repeat-containing protein	GAV99718.1	LENED_001195	GAV99718.1
LENED_001196	1.20916	0.0546294	5.50149	5.77549	LENED_001196	BDGU01000017.1	18110	18398	289	+	protein_coding	ARM repeat-containing protein	GAV99717.1	LENED_001196	GAV99717.1
LENED_001198	1.33631	0.449728	2.88171	3.29996	LENED_001198	BDGU01000017.1	19184	19279	96	+	protein_coding	rrna processing protein nop9	GAV99719.1	LENED_001198	GAV99719.1
LENED_001197	1.33631	0.449728	2.88171	3.29996	LENED_001197	BDGU01000017.1	19184	19279	96	+	protein_coding	rrna processing protein nop9	GAV99720.1	LENED_001197	GAV99720.1
LENED_001199	0.567136	0.13321	3.59381	2.77558	LENED_001199	BDGU01000017.1	21154	21252	99	+	protein_coding	lipid binding protein	GAV99721.1	LENED_001199	GAV99721.1
LENED_001200	0.874385	0.627201	4.07965	3.88599	LENED_001200	BDGU01000017.1	25586	26479	894	-	protein_coding	hypothetical protein	GAV99722.1	LENED_001200	GAV99722.1
LENED_001201	0.684714	0.144288	5.59239	5.04596	LENED_001201	BDGU01000017.1	27777	29632	1856	-	protein_coding	aldolase	GAV99723.1	LENED_001201	GAV99723.1
LENED_001202	1	1	0	0	LENED_001202	BDGU01000017.1	30978	33199	2222	+	protein_coding	P-loop containing nucleoside triphosphate hydrolase protein	GAV99724.1	LENED_001202	GAV99724.1
LENED_001203	1	1	0	0	LENED_001203	BDGU01000017.1	33467	35565	2099	-	protein_coding	protein	GAV99725.1	LENED_001203	GAV99725.1
LENED_001204	0.821337	0.503455	5.1519	4.86795	LENED_001204	BDGU01000017.1	38156	38832	677	-	protein_coding	hypothetical protein	GAV99726.1	LENED_001204	GAV99726.1
LENED_001207	1.03678	0.92385	0.39608	0.448194	LENED_001207	BDGU01000017.1	45183	45215	33	+	protein_coding	pectin lyase-like protein	GAV99727.1	LENED_001207	GAV99727.1
LENED_001206	1.03678	0.92385	0.39608	0.448194	LENED_001206	BDGU01000017.1	45183	45215	33	+	protein_coding	pectin lyase-like protein	GAV99728.1	LENED_001206	GAV99728.1
LENED_001208	1.25798	0.232539	10.457	10.7881	LENED_001208	BDGU01000017.1	48526	49437	912	-	protein_coding	hypothetical protein	GAV99729.1	LENED_001208	GAV99729.1
LENED_001209	1.43915	0.0644058	6.42391	6.94913	LENED_001209	BDGU01000017.1	49829	51795	1967	+	protein_coding	SAICAR synthase-like protein	GAV99730.1	LENED_001209	GAV99730.1
LENED_001210	0.539311	0.149062	0.906318	0.0155063	LENED_001210	BDGU01000017.1	60825	60866	42	-	protein_coding	bZip transcription factor	GAV99731.1	LENED_001210	GAV99731.1
LENED_001212	0.539311	0.149062	0.906318	0.0155063	LENED_001212	BDGU01000017.1	60825	60866	42	-	protein_coding	bZip transcription factor	GAV99733.1	LENED_001212	GAV99733.1
LENED_001211	0.539311	0.149062	0.906318	0.0155063	LENED_001211	BDGU01000017.1	60825	60866	42	-	protein_coding	bZip transcription factor	GAV99732.1	LENED_001211	GAV99732.1
LENED_001213	1.26371	0.256478	7.87991	8.21757	LENED_001213	BDGU01000017.1	64275	65406	1132	-	protein_coding	defender against cell death 1	GAV99734.1	LENED_001213	GAV99734.1
LENED_001214	1.26411	0.177798	4.69623	5.03435	LENED_001214	BDGU01000017.1	69389	69955	567	-	protein_coding	manganese superoxide dismutase	GAV99735.1	LENED_001214	GAV99735.1
LENED_001215	0.69657	0.0782211	2.86358	2.34192	LENED_001215	BDGU01000018.1	2659	3727	1069	+	protein_coding	hypothetical protein	GAV99736.1	LENED_001215	GAV99736.1
LENED_001216	0.615771	0.190613	5.7499	5.05036	LENED_001216	BDGU01000018.1	8317	10413	2097	+	protein_coding	cytochrome p450	GAV99737.1	LENED_001216	GAV99737.1
LENED_001217	0.786888	0.581015	3.29331	2.94754	LENED_001217	BDGU01000018.1	10607	11766	1160	-	protein_coding	antifreeze protein	GAV99738.1	LENED_001217	GAV99738.1
LENED_001218	1.72491	0.303168	1.03042	1.81694	LENED_001218	BDGU01000018.1	14710	15767	1058	+	protein_coding	antifreeze protein	GAV99739.1	LENED_001218	GAV99739.1
LENED_001219	1.07544	0.749982	7.59228	7.69721	LENED_001219	BDGU01000018.1	16617	18426	1810	-	protein_coding	salicylate hydroxylase	GAV99740.1	LENED_001219	GAV99740.1
LENED_001220	1.27389	0.0722984	9.49026	9.8395	LENED_001220	BDGU01000018.1	19199	26483	7285	-	protein_coding	acetyl- carboxylase	GAV99741.1	LENED_001220	GAV99741.1
LENED_001221	0.716431	0.167178	5.68858	5.20748	LENED_001221	BDGU01000018.1	26923	28874	1952	-	protein_coding	glutathione s-transferase	GAV99742.1	LENED_001221	GAV99742.1
LENED_001223	1.08853	0.784681	0.682969	0.805356	LENED_001223	BDGU01000018.1	30550	30604	55	-	protein_coding	scavenger mrna decapping enzyme	GAV99744.1	LENED_001223	GAV99744.1
LENED_001222	1.08853	0.784681	0.682969	0.805356	LENED_001222	BDGU01000018.1	30550	30604	55	-	protein_coding	scavenger mrna decapping enzyme	GAV99743.1	LENED_001222	GAV99743.1
LENED_001224	1.08171	0.635283	10.5581	10.6714	LENED_001224	BDGU01000018.1	30932	33323	2392	-	protein_coding	cytochrome p450	GAV99745.1	LENED_001224	GAV99745.1
LENED_001225	1.38504	0.0307808	7.39856	7.86849	LENED_001225	BDGU01000018.1	34637	35915	1279	+	protein_coding	nucleoporin nup40	GAV99746.1	LENED_001225	GAV99746.1
LENED_001226	23.9576	0.0328285	2.72721	7.30962	LENED_001226	BDGU01000018.1	36158	36645	488	-	protein_coding	hypothetical protein	GAV99747.1	LENED_001226	GAV99747.1
LENED_001227	20.5027	0.0023361	1.02879	5.38653	LENED_001227	BDGU01000018.1	37259	38143	885	+	protein_coding	lea domain-containing protein	GAV99748.1	LENED_001227	GAV99748.1
LENED_001228	0.941388	0.500474	8.06535	7.97821	LENED_001228	BDGU01000018.1	38170	40836	2667	-	protein_coding	exocyst complex component sec6	GAV99749.1	LENED_001228	GAV99749.1
LENED_001229	1.12904	0.29172	7.49068	7.66578	LENED_001229	BDGU01000018.1	40956	42980	2025	+	protein_coding	ubiquinone biosynthesis hydrox	GAV99750.1	LENED_001229	GAV99750.1
LENED_001230	1	1	0	0	LENED_001230	BDGU01000018.1	45654	47546	1893	+	protein_coding	hypothetical protein	GAV99751.1	LENED_001230	GAV99751.1
LENED_001231	1	1	0	0	LENED_001231	BDGU01000018.1	50189	52109	1921	-	protein_coding	hypothetical protein	GAV99752.1	LENED_001231	GAV99752.1
LENED_001233	0.931798	0.669538	6.02956	5.92765	LENED_001233	BDGU01000018.1	57751	58763	1013	-	protein_coding	hypothetical protein	GAV99753.1	LENED_001233	GAV99753.1
LENED_001234	0.780538	0.0559398	5.71657	5.35911	LENED_001234	BDGU01000018.1	61673	64099	2427	+	protein_coding	hypothetical protein	GAV99754.1	LENED_001234	GAV99754.1
LENED_001235	0.416489	0.0498848	9.98772	8.72406	LENED_001235	BDGU01000018.1	64110	66581	2472	-	protein_coding	CIPA	GAV99755.1	LENED_001235	GAV99755.1
LENED_001236	0.247679	0.0921471	4.96815	2.95469	LENED_001236	BDGU01000018.1	67330	67950	621	-	protein_coding	hypothetical protein	GAV99756.1	LENED_001236	GAV99756.1
LENED_001237	1.01362	0.823264	9.68913	9.70864	LENED_001237	BDGU01000018.1	70457	74617	4161	-	protein_coding	ARM repeat-containing protein	GAV99757.1	LENED_001237	GAV99757.1
LENED_001238	1	1	0	0	LENED_001238	BDGU01000018.1	76367	78386	2020	-	protein_coding	hypothetical protein	GAV99758.1	LENED_001238	GAV99758.1
LENED_001239	0.52141	0.116953	3.69952	2.76001	LENED_001239	BDGU01000018.1	83556	85221	1666	+	protein_coding	hypothetical protein	GAV99759.1	LENED_001239	GAV99759.1
LENED_001241	1.00615	0.93233	8.1668	8.17564	LENED_001241	BDGU01000018.1	89186	91392	2207	+	protein_coding	nucleolar protein 12	GAV99760.1	LENED_001241	GAV99760.1
LENED_001242	1.11458	0.563121	2.75754	2.91404	LENED_001242	BDGU01000018.1	99744	100665	922	+	protein_coding	hypothetical protein	GAV99761.1	LENED_001242	GAV99761.1
LENED_001243	0.0994225	0.360406	4.952	1.62172	LENED_001243	BDGU01000018.1	101474	101891	418	-	protein_coding	hypothetical protein	GAV99762.1	LENED_001243	GAV99762.1
LENED_001244	1.63213	0.00721882	4.48125	5.18801	LENED_001244	BDGU01000018.1	102920	104995	2076	-	protein_coding	hypothetical protein	GAV99763.1	LENED_001244	GAV99763.1
LENED_001245	0.916367	0.465752	7.23185	7.10585	LENED_001245	BDGU01000018.1	107139	108658	1520	-	protein_coding	NAD -binding protein	GAV99764.1	LENED_001245	GAV99764.1
LENED_001246	0.79038	0.196382	4.01311	3.67373	LENED_001246	BDGU01000018.1	109018	110275	1258	+	protein_coding	hypothetical protein	GAV99765.1	LENED_001246	GAV99765.1
LENED_001248	0.803308	0.37398	1.13236	0.816381	LENED_001248	BDGU01000018.1	112791	112850	60	-	protein_coding	kinase-like protein	GAV99766.1	LENED_001248	GAV99766.1
LENED_001247	1.05289	0.868763	0.731051	0.8054	LENED_001247	BDGU01000018.1	112791	112813	23	-	protein_coding	kinase-like protein	GAV99767.1	LENED_001247	GAV99767.1
LENED_001249	1.26213	0.0985216	8.62787	8.96373	LENED_001249	BDGU01000018.1	113617	115805	2189	+	protein_coding	pheromone receptor	GAV99768.1	LENED_001249	GAV99768.1
LENED_001250	0.519375	0.0514158	2.4722	1.52705	LENED_001250	BDGU01000018.1	120192	121153	962	+	protein_coding	3-beta hydroxysteroid dehydrogenase isomerase family protein	GAV99769.1	LENED_001250	GAV99769.1
LENED_001251	1.12441	0.0929847	9.43563	9.6048	LENED_001251	BDGU01000019.1	5886	11522	5637	-	protein_coding	glycosyltransferase family 20 protein	GAV99770.1	LENED_001251	GAV99770.1
LENED_001252	0.909094	0.35478	7.77692	7.63942	LENED_001252	BDGU01000019.1	14893	16621	1729	+	protein_coding	hypothetical protein	GAV99771.1	LENED_001252	GAV99771.1
LENED_001253	0.798782	0.421036	2.30258	1.97845	LENED_001253	BDGU01000019.1	19309	19818	510	+	protein_coding	hypothetical protein	GAV99772.1	LENED_001253	GAV99772.1
LENED_001254	1.61181	0.0243664	8.93834	9.62703	LENED_001254	BDGU01000019.1	21116	22259	1144	+	protein_coding	mitochondrial glyco protein	GAV99773.1	LENED_001254	GAV99773.1
LENED_001255	0.368855	0.039836	3.79034	2.35147	LENED_001255	BDGU01000019.1	22948	23562	615	+	protein_coding	hypothetical protein	GAV99774.1	LENED_001255	GAV99774.1
LENED_001256	2.03222	0.00102322	3.86697	4.89003	LENED_001256	BDGU01000019.1	23940	24273	334	-	protein_coding	major facilitator superfamily transporter domain-containing protein 5	GAV99775.1	LENED_001256	GAV99775.1
LENED_001257	1.47022	0.150008	3.47712	4.03315	LENED_001257	BDGU01000019.1	25140	25502	363	-	protein_coding	DUF791-domain-containing protein	GAV99776.1	LENED_001257	GAV99776.1
LENED_001258	0.930684	0.725375	4.0096	3.90597	LENED_001258	BDGU01000019.1	25939	26790	852	-	protein_coding	malate dehydrogenase	GAV99777.1	LENED_001258	GAV99777.1
LENED_001259	0.91762	0.700496	5.51509	5.39106	LENED_001259	BDGU01000019.1	28720	29952	1233	-	protein_coding	FMN-linked oxidoreductase	GAV99778.1	LENED_001259	GAV99778.1
LENED_001260	1.13701	0.699931	2.43277	2.61801	LENED_001260	BDGU01000019.1	30686	31124	439	+	protein_coding	RNI-like protein	GAV99779.1	LENED_001260	GAV99779.1
LENED_001261	0.849335	0.00229729	5.78053	5.54493	LENED_001261	BDGU01000019.1	32340	34574	2235	-	protein_coding	F-box domain-containing protein	GAV99780.1	LENED_001261	GAV99780.1
LENED_001262	0.716692	0.00877373	8.96917	8.48859	LENED_001262	BDGU01000019.1	34979	39300	4322	+	protein_coding	transcription initiation factor tfiie alpha subunit	GAV99781.1	LENED_001262	GAV99781.1
LENED_001263	1.28444	0.582537	1.8366	2.19774	LENED_001263	BDGU01000019.1	39702	41827	2126	+	protein_coding	mfs polyamine transporter	GAV99782.1	LENED_001263	GAV99782.1
LENED_001264	1.04057	0.258363	9.42679	9.48417	LENED_001264	BDGU01000019.1	42289	45505	3217	-	protein_coding	hypothetical protein	GAV99783.1	LENED_001264	GAV99783.1
LENED_001267	0.716378	0.288612	7.15592	6.67472	LENED_001267	BDGU01000019.1	51947	54829	2883	+	protein_coding	oligopeptide transporter	GAV99784.1	LENED_001267	GAV99784.1
LENED_001268	0.880564	0.23523	8.69059	8.50709	LENED_001268	BDGU01000019.1	54940	56059	1120	+	protein_coding	hypothetical protein	GAV99785.1	LENED_001268	GAV99785.1
LENED_001269	0.9101	0.363133	10.7438	10.6079	LENED_001269	BDGU01000019.1	56154	57101	948	+	protein_coding	ubiquitin-conjugating enzyme E2 4	GAV99786.1	LENED_001269	GAV99786.1
LENED_001270	0.747967	0.0235555	7.12539	6.70644	LENED_001270	BDGU01000019.1	57787	59282	1496	+	protein_coding	glycoside hydrolase family 16 protein	GAV99787.1	LENED_001270	GAV99787.1
LENED_001271	0.476891	0.00316272	9.51498	8.44671	LENED_001271	BDGU01000019.1	59956	61655	1700	+	protein_coding	glycoside hydrolase family 16 protein	GAV99788.1	LENED_001271	GAV99788.1
LENED_001272	1.02868	0.641738	9.00884	9.04964	LENED_001272	BDGU01000019.1	61864	64686	2823	+	protein_coding	nucleoporin nup189	GAV99789.1	LENED_001272	GAV99789.1
LENED_001273	0.457079	0.0273056	5.94667	4.81718	LENED_001273	BDGU01000019.1	69657	71094	1438	-	protein_coding	cytochrome P450 1	GAV99790.1	LENED_001273	GAV99790.1
LENED_001275	0.996062	0.978277	6.42117	6.41548	LENED_001275	BDGU01000019.1	72458	73101	644	+	protein_coding	nucleoporin nup189	GAV99791.1	LENED_001275	GAV99791.1
LENED_001274	0.996062	0.978277	6.42117	6.41548	LENED_001274	BDGU01000019.1	72458	73101	644	+	protein_coding	nucleoporin nup189	GAV99792.1	LENED_001274	GAV99792.1
LENED_001276	1.16148	0.714141	2.70467	2.92063	LENED_001276	BDGU01000019.1	79779	81731	1953	-	protein_coding	O-methylsterigmatocystin oxidoreductase	GAV99793.1	LENED_001276	GAV99793.1
LENED_001277	0.665192	0.119555	4.53242	3.94426	LENED_001277	BDGU01000019.1	82410	84014	1605	-	protein_coding	arabinogalactan endo- -beta-galactosidase	GAV99794.1	LENED_001277	GAV99794.1
LENED_001278	0.980318	0.927892	7.01598	6.9873	LENED_001278	BDGU01000019.1	84842	86220	1379	+	protein_coding	glutathione S-transferase	GAV99795.1	LENED_001278	GAV99795.1
LENED_001279	1.00416	0.987849	8.31327	8.31926	LENED_001279	BDGU01000019.1	86531	87999	1469	-	protein_coding	hypothetical protein	GAV99796.1	LENED_001279	GAV99796.1
LENED_001280	1.03011	0.564237	9.25604	9.29884	LENED_001280	BDGU01000019.1	89298	92589	3292	+	protein_coding	endoplasmic reticulum protein	GAV99797.1	LENED_001280	GAV99797.1
LENED_001281	0.644238	0.106248	5.62599	4.99166	LENED_001281	BDGU01000019.1	92849	95472	2624	-	protein_coding	-dichlorophenol 6-	GAV99798.1	LENED_001281	GAV99798.1
LENED_001282	1.13676	0.0560946	8.54753	8.73247	LENED_001282	BDGU01000019.1	95736	100564	4829	+	protein_coding	chromosome condensation complex protein	GAV99799.1	LENED_001282	GAV99799.1
LENED_001283	0.654776	0.0053828	8.2051	7.59418	LENED_001283	BDGU01000019.1	100912	101552	641	+	protein_coding	actin depolymerizing factor	GAV99800.1	LENED_001283	GAV99800.1
LENED_001285	1.09811	0.208723	7.12793	7.26295	LENED_001285	BDGU01000019.1	102176	102975	800	+	protein_coding	Actin cytoskeleton-regulatory complex protein pan1	GAV99801.1	LENED_001285	GAV99801.1
LENED_001284	1.09811	0.208723	7.12793	7.26295	LENED_001284	BDGU01000019.1	102176	102975	800	+	protein_coding	Actin cytoskeleton-regulatory complex protein pan1	GAV99802.1	LENED_001284	GAV99802.1
LENED_001286	1.05633	0.457894	4.70736	4.78643	LENED_001286	BDGU01000019.1	106582	107280	699	+	protein_coding	hypothetical protein	GAV99803.1	LENED_001286	GAV99803.1
LENED_001287	1.09429	0.358797	5.86152	5.99152	LENED_001287	BDGU01000019.1	109242	109741	500	+	protein_coding	hypothetical protein	GAV99804.1	LENED_001287	GAV99804.1
LENED_001288	0.813366	0.195146	7.36414	7.06612	LENED_001288	BDGU01000019.1	109754	113731	3978	-	protein_coding	hypothetical protein	GAV99805.1	LENED_001288	GAV99805.1
LENED_001289	0.582878	0.175965	4.98105	4.20232	LENED_001289	BDGU01000019.1	113872	115254	1383	+	protein_coding	gamma-butyrobetaine hydroxylase	GAV99806.1	LENED_001289	GAV99806.1
LENED_001290	0.761675	0.377481	0.39805	0.0052975	LENED_001290	BDGU01000019.1	116681	117388	708	-	protein_coding	ARM repeat-containing protein	GAV99807.1	LENED_001290	GAV99807.1
LENED_001291	0.298184	0.128245	1.78498	0.0392582	LENED_001291	BDGU01000019.1	118870	120476	1607	-	protein_coding	chromosome condensation complex protein	GAV99808.1	LENED_001291	GAV99808.1
LENED_001292	1.32535	0.0411191	10.0816	10.4879	LENED_001292	BDGU01000019.1	120993	123720	2728	+	protein_coding	copii coat protein	GAV99809.1	LENED_001292	GAV99809.1
LENED_001293	1	1	0	0	LENED_001293	BDGU01000019.1	126657	126659	3	-	protein_coding	hypothetical protein	GAV99810.1	LENED_001293	GAV99810.1
LENED_001294	0.712586	0.47644	0.961016	0.472151	LENED_001294	BDGU01000019.1	126507	126528	22	-	protein_coding	hypothetical protein	GAV99811.1	LENED_001294	GAV99811.1
LENED_001295	0.965148	0.577532	7.83252	7.78135	LENED_001295	BDGU01000019.1	127484	128270	787	+	protein_coding	hypothetical protein	GAV99812.1	LENED_001295	GAV99812.1
LENED_001296	1.01406	0.917642	7.5584	7.57854	LENED_001296	BDGU01000019.1	128907	133595	4689	+	protein_coding	condensin subunit cnd3	GAV99813.1	LENED_001296	GAV99813.1
LENED_001297	0.884201	0.368012	7.82204	7.64449	LENED_001297	BDGU01000019.1	133996	135574	1579	-	protein_coding	Pcmt1-prov protein	GAV99814.1	LENED_001297	GAV99814.1
LENED_001298	1.27337	0.508983	3.90497	4.25362	LENED_001298	BDGU01000019.1	137813	141412	3600	-	protein_coding	hypothetical protein	GAV99815.1	LENED_001298	GAV99815.1
LENED_001299	1.29696	0.596447	0.92321	1.29835	LENED_001299	BDGU01000019.1	142764	143093	330	+	protein_coding	hypothetical protein	GAV99816.1	LENED_001299	GAV99816.1
LENED_001300	1.26645	0.09729	5.87259	6.21338	LENED_001300	BDGU01000019.1	144389	144721	333	-	protein_coding	hypothetical protein	GAV99817.1	LENED_001300	GAV99817.1
LENED_001301	0.930416	0.454602	8.29265	8.18859	LENED_001301	BDGU01000019.1	145668	149499	3832	-	protein_coding	condensin complex subunit SMC1	GAV99818.1	LENED_001301	GAV99818.1
LENED_001302	0.900699	0.00495575	7.03519	6.8843	LENED_001302	BDGU01000019.1	149615	150556	942	-	protein_coding	cohesin complex subunit psm1	GAV99819.1	LENED_001302	GAV99819.1
LENED_001303	1.06646	0.61393	6.25283	6.34566	LENED_001303	BDGU01000019.1	150896	151631	736	+	protein_coding	UBC-like protein	GAV99820.1	LENED_001303	GAV99820.1
LENED_001304	0.782855	0.0185652	7.94405	7.59087	LENED_001304	BDGU01000019.1	152291	153682	1392	-	protein_coding	peroxisomal dehydratase	GAV99821.1	LENED_001304	GAV99821.1
LENED_001305	0.702159	0.0238842	5.97097	5.46084	LENED_001305	BDGU01000019.1	153925	155359	1435	-	protein_coding	peroxisomal dehydratase	GAV99822.1	LENED_001305	GAV99822.1
LENED_001306	0.757824	0.276944	4.16306	3.76299	LENED_001306	BDGU01000019.1	155712	157688	1977	-	protein_coding	dna repair and recombination protein rhm52	GAV99823.1	LENED_001306	GAV99823.1
LENED_001308	0.73014	0.0338984	2.68124	2.22749	LENED_001308	BDGU01000019.1	164512	164597	86	+	protein_coding	Sterol 24-C-methyltransferase	GAV99824.1	LENED_001308	GAV99824.1
LENED_001309	0.73014	0.0338984	2.68124	2.22749	LENED_001309	BDGU01000019.1	164512	164597	86	+	protein_coding	Sterol 24-C-methyltransferase	GAV99825.1	LENED_001309	GAV99825.1
LENED_001310	0.779265	0.231711	6.37442	6.01461	LENED_001310	BDGU01000019.1	165508	166105	598	+	protein_coding	Sterol 24-C-methyltransferase	GAV99826.1	LENED_001310	GAV99826.1
LENED_001311	0.663514	0.525393	4.33013	3.73833	LENED_001311	BDGU01000019.1	166337	168930	2594	-	protein_coding	alpha beta-hydrolase	GAV99827.1	LENED_001311	GAV99827.1
LENED_001312	0.531484	0.0368983	5.3185	4.40659	LENED_001312	BDGU01000019.1	171639	173674	2036	+	protein_coding	glycoside hydrolase family 71 protein	GAV99828.1	LENED_001312	GAV99828.1
LENED_001313	0.546351	0.00757854	4.33629	3.46419	LENED_001313	BDGU01000019.1	174986	177112	2127	+	protein_coding	metacaspase pca1	GAV99829.1	LENED_001313	GAV99829.1
LENED_001314	2.70301	0.0842026	0.656488	2.09105	LENED_001314	BDGU01000019.1	177427	178141	715	-	protein_coding	LCCL domain-containing protein	GAV99830.1	LENED_001314	GAV99830.1
LENED_001315	1.2492	0.0664551	9.03324	9.35425	LENED_001315	BDGU01000019.1	179058	182724	3667	-	protein_coding	polyadenylate-binding protein	GAV99831.1	LENED_001315	GAV99831.1
LENED_001316	1.06496	0.690181	8.53442	8.62522	LENED_001316	BDGU01000019.1	183972	184632	661	-	protein_coding	60s ribosomal protein l25	GAV99832.1	LENED_001316	GAV99832.1
LENED_001317	1.23842	0.322196	4.21459	4.5231	LENED_001317	BDGU01000019.1	185097	185498	402	+	protein_coding	heme oxygenase-like protein	GAV99833.1	LENED_001317	GAV99833.1
LENED_001318	1.32133	0.121182	4.60294	5.00493	LENED_001318	BDGU01000019.1	186367	186730	364	+	protein_coding	hypothetical protein	GAV99834.1	LENED_001318	GAV99834.1
LENED_001319	0.980038	0.84772	10.312	10.2829	LENED_001319	BDGU01000019.1	187271	191110	3840	-	protein_coding	L-glutamine D-fructose 6-phosphate amidotansferase	GAV99835.1	LENED_001319	GAV99835.1
LENED_001320	1	1	0	0	LENED_001320	BDGU01000019.1	195569	197540	1972	-	protein_coding	hypothetical protein	GAV99836.1	LENED_001320	GAV99836.1
LENED_001321	1	1	0	0	LENED_001321	BDGU01000019.1	199057	204146	5090	+	protein_coding	ATP-dependent DNA helicase PIF1	GAV99837.1	LENED_001321	GAV99837.1
LENED_001322	0.483769	0.131877	1.53618	0.488569	LENED_001322	BDGU01000019.1	207073	209166	2094	+	protein_coding	hypothetical protein	GAV99838.1	LENED_001322	GAV99838.1
LENED_001323	0.725905	0.0339792	8.45418	7.99204	LENED_001323	BDGU01000019.1	209494	212464	2971	-	protein_coding	hypothetical protein	GAV99839.1	LENED_001323	GAV99839.1
LENED_001324	1.08346	0.492406	7.6008	7.71645	LENED_001324	BDGU01000019.1	213529	214754	1226	+	protein_coding	RNA-binding domain-containing protein	GAV99840.1	LENED_001324	GAV99840.1
LENED_001325	0.546699	0.00566375	7.30714	6.43595	LENED_001325	BDGU01000019.1	215152	217751	2600	-	protein_coding	WD40 repeat-like protein	GAV99841.1	LENED_001325	GAV99841.1
LENED_001327	0.640826	0.377834	0.65244	0.0104448	LENED_001327	BDGU01000019.1	218659	218707	49	+	protein_coding	major facilitator superfamily protein	GAV99842.1	LENED_001327	GAV99842.1
LENED_001326	0.640826	0.377834	0.65244	0.0104448	LENED_001326	BDGU01000019.1	218659	218707	49	+	protein_coding	major facilitator superfamily protein	GAV99843.1	LENED_001326	GAV99843.1
LENED_001328	1	1	0	0	LENED_001328	BDGU01000019.1	222741	224120	1380	-	protein_coding	retrotransposon-like family member (retr-1) partial	GAV99844.1	LENED_001328	GAV99844.1
LENED_001329	1	1	0	0	LENED_001329	BDGU01000019.1	224233	226074	1842	-	protein_coding	Retrovirus-related Pol polyprotein from transposon opus Includes: ame: Full=Protease	GAV99845.1	LENED_001329	GAV99845.1
LENED_001330	1	1	0	0	LENED_001330	BDGU01000019.1	227213	228109	897	-	protein_coding	hypothetical protein	GAV99846.1	LENED_001330	GAV99846.1
LENED_001331	1.27635	0.495726	0.43101	0.783036	LENED_001331	BDGU01000020.1	584	1502	919	+	protein_coding	hypothetical protein	GAV99847.1	LENED_001331	GAV99847.1
LENED_001332	1	1	0	0	LENED_001332	BDGU01000020.1	24647	25429	783	-	protein_coding	hypothetical protein	GAV99848.1	LENED_001332	GAV99848.1
LENED_001333	0.733561	0.457264	2.29749	1.85048	LENED_001333	BDGU01000020.1	33772	36445	2674	-	protein_coding	flavin-binding monooxygenase	GAV99849.1	LENED_001333	GAV99849.1
LENED_001334	0.611764	0.1401	7.68242	6.97347	LENED_001334	BDGU01000020.1	37144	37887	744	-	protein_coding	hypothetical protein	GAV99850.1	LENED_001334	GAV99850.1
LENED_001335	0.439766	0.307002	8.57302	7.38783	LENED_001335	BDGU01000020.1	38487	40228	1742	-	protein_coding	hypothetical protein	GAV99851.1	LENED_001335	GAV99851.1
LENED_001336	1.04504	0.908682	0.396079	0.459635	LENED_001336	BDGU01000020.1	41119	41140	22	+	protein_coding	cdf-like metal transporter	GAV99853.1	LENED_001336	GAV99853.1
LENED_001337	1.04504	0.908682	0.396079	0.459635	LENED_001337	BDGU01000020.1	41119	41140	22	+	protein_coding	cdf-like metal transporter	GAV99852.1	LENED_001337	GAV99852.1
LENED_001339	1.17832	0.0657582	8.49008	8.72682	LENED_001339	BDGU01000020.1	47720	49475	1756	+	protein_coding	myb3r transcription factor	GAV99854.1	LENED_001339	GAV99854.1
LENED_001340	1.08499	0.515808	8.12595	8.24364	LENED_001340	BDGU01000020.1	49668	50909	1242	-	protein_coding	hsc70 cochaperone	GAV99855.1	LENED_001340	GAV99855.1
LENED_001341	1.38285	0.0831061	9.66868	10.1363	LENED_001341	BDGU01000020.1	50995	52624	1630	+	protein_coding	WD40 repeat-like protein	GAV99856.1	LENED_001341	GAV99856.1
LENED_001342	1.19816	0.249438	8.16824	8.42906	LENED_001342	BDGU01000020.1	53817	56921	3105	-	protein_coding	opt oligopeptide transporter	GAV99857.1	LENED_001342	GAV99857.1
LENED_001343	0.924479	0.785667	3.45253	3.33924	LENED_001343	BDGU01000020.1	57417	58743	1327	+	protein_coding	hypothetical protein	GAV99858.1	LENED_001343	GAV99858.1
LENED_001344	0.703256	0.366549	1.79696	1.28908	LENED_001344	BDGU01000020.1	58856	60061	1206	-	protein_coding	hypothetical protein	GAV99859.1	LENED_001344	GAV99859.1
LENED_001345	0.817729	0.548111	3.93023	3.63992	LENED_001345	BDGU01000020.1	60939	62483	1545	-	protein_coding	hypothetical protein	GAV99860.1	LENED_001345	GAV99860.1
LENED_001346	1.3577	0.370583	0.00101368	0.442182	LENED_001346	BDGU01000020.1	63427	64328	902	+	protein_coding	hypothetical protein	GAV99861.1	LENED_001346	GAV99861.1
LENED_001348	2.05526	0.11068	2.07731	3.11664	LENED_001348	BDGU01000020.1	64757	64840	84	+	protein_coding	glycosyltransferase family 59 protein	GAV99862.1	LENED_001348	GAV99862.1
LENED_001347	2.05526	0.11068	2.07731	3.11664	LENED_001347	BDGU01000020.1	64757	64840	84	+	protein_coding	glycosyltransferase family 59 protein	GAV99863.1	LENED_001347	GAV99863.1
LENED_001349	1	1	0	0	LENED_001349	BDGU01000020.1	72831	72892	62	-	protein_coding	extracellular triacylglycerol lipase precursor	GAV99865.1	LENED_001349	GAV99865.1
LENED_001351	1	1	0	0	LENED_001351	BDGU01000020.1	72831	72892	62	-	protein_coding	extracellular triacylglycerol lipase precursor	GAV99864.1	LENED_001351	GAV99864.1
LENED_001350	1	1	0	0	LENED_001350	BDGU01000020.1	72831	72892	62	-	protein_coding	extracellular triacylglycerol lipase precursor	GAV99866.1	LENED_001350	GAV99866.1
LENED_001352	1.34118	0.368437	0.00101301	0.42452	LENED_001352	BDGU01000021.1	590	862	273	+	protein_coding	hypothetical protein	GAV99867.1	LENED_001352	GAV99867.1
LENED_001353	1.72983	0.116009	0.00201202	0.792645	LENED_001353	BDGU01000021.1	8936	8956	21	-	protein_coding	hypothetical protein	GAV99868.1	LENED_001353	GAV99868.1
LENED_001354	1.72983	0.116009	0.00201202	0.792645	LENED_001354	BDGU01000021.1	8936	8956	21	-	protein_coding	hypothetical protein	GAV99869.1	LENED_001354	GAV99869.1
LENED_001355	1.72983	0.116009	0.00201202	0.792645	LENED_001355	BDGU01000021.1	8936	8956	21	-	protein_coding	hypothetical protein	GAV99870.1	LENED_001355	GAV99870.1
LENED_001356	0.894335	0.357208	8.26234	8.10122	LENED_001356	BDGU01000021.1	11194	13182	1989	+	protein_coding	hypothetical protein	GAV99871.1	LENED_001356	GAV99871.1
LENED_001357	1.10784	0.140427	8.80882	8.95657	LENED_001357	BDGU01000021.1	13852	18454	4603	+	protein_coding	Sterol 24-C-methyltransferase	GAV99872.1	LENED_001357	GAV99872.1
LENED_001358	1.47999	0.0236965	8.90152	9.46711	LENED_001358	BDGU01000021.1	19756	21383	1628	-	protein_coding	SRF-TF-domain-containing protein	GAV99873.1	LENED_001358	GAV99873.1
LENED_001360	0.447449	0.0137736	2.88363	1.72343	LENED_001360	BDGU01000021.1	32254	32448	195	-	protein_coding	hypothetical protein	GAV99874.1	LENED_001360	GAV99874.1
LENED_001361	0.447449	0.0137736	2.88363	1.72343	LENED_001361	BDGU01000021.1	32254	32448	195	-	protein_coding	hypothetical protein	GAV99876.1	LENED_001361	GAV99876.1
LENED_001362	0.447449	0.0137736	2.88363	1.72343	LENED_001362	BDGU01000021.1	32254	32448	195	-	protein_coding	hypothetical protein	GAV99875.1	LENED_001362	GAV99875.1
LENED_001359	0.447449	0.0137736	2.88363	1.72343	LENED_001359	BDGU01000021.1	32254	32448	195	-	protein_coding	hypothetical protein	GAV99877.1	LENED_001359	GAV99877.1
LENED_001363	0.776208	0.271468	4.7231	4.35762	LENED_001363	BDGU01000021.1	34525	35877	1353	-	protein_coding	protein	GAV99878.1	LENED_001363	GAV99878.1
LENED_001364	0.843914	0.194551	7.72946	7.48463	LENED_001364	BDGU01000021.1	36372	41756	5385	+	protein_coding	dna mismatch repair protein msh6	GAV99879.1	LENED_001364	GAV99879.1
LENED_001365	0.718551	0.502164	2.69878	2.22194	LENED_001365	BDGU01000021.1	41864	43308	1445	-	protein_coding	protein	GAV99880.1	LENED_001365	GAV99880.1
LENED_001366	0.854459	0.246089	8.36037	8.13345	LENED_001366	BDGU01000021.1	43622	45006	1385	-	protein_coding	protein	GAV99881.1	LENED_001366	GAV99881.1
LENED_001367	0.894833	0.468351	5.88989	5.72958	LENED_001367	BDGU01000021.1	46010	46769	760	-	protein_coding	protein	GAV99882.1	LENED_001367	GAV99882.1
LENED_001368	1.38418	0.0452179	7.81048	8.27951	LENED_001368	BDGU01000021.1	47296	48269	974	+	protein_coding	mrna turnover protein 4-like protein	GAV99883.1	LENED_001368	GAV99883.1
LENED_001369	0.89597	0.226779	10.9999	10.8414	LENED_001369	BDGU01000021.1	49080	52249	3170	+	protein_coding	alpha beta-hydrolase	GAV99884.1	LENED_001369	GAV99884.1
LENED_001370	1.59014	0.0399774	5.86408	6.53324	LENED_001370	BDGU01000021.1	53212	56310	3099	+	protein_coding	Protein artemis	GAV99885.1	LENED_001370	GAV99885.1
LENED_001371	1.08936	0.41209	8.53029	8.65376	LENED_001371	BDGU01000021.1	56981	57497	517	-	protein_coding	hypothetical protein	GAV99886.1	LENED_001371	GAV99886.1
LENED_001372	0.934083	0.758651	3.75095	3.65257	LENED_001372	BDGU01000021.1	59502	60446	945	+	protein_coding	hypothetical protein	GAV99887.1	LENED_001372	GAV99887.1
LENED_001373	0.552752	0.295848	2.71973	1.86443	LENED_001373	BDGU01000021.1	63644	64486	843	-	protein_coding	hypothetical protein	GAV99888.1	LENED_001373	GAV99888.1
LENED_001374	1.27055	0.534464	2.94195	3.2874	LENED_001374	BDGU01000021.1	65537	67711	2175	-	protein_coding	mitochondrial carrier	GAV99889.1	LENED_001374	GAV99889.1
LENED_001375	0.617386	0.00941894	8.21872	7.52296	LENED_001375	BDGU01000021.1	68114	69782	1669	-	protein_coding	hsp90 co-chaperone cdc37	GAV99890.1	LENED_001375	GAV99890.1
LENED_001376	0.873135	0.4358	7.749	7.55328	LENED_001376	BDGU01000021.1	70175	76029	5855	+	protein_coding	phytochrome-like protein	GAV99891.1	LENED_001376	GAV99891.1
LENED_001377	0.682234	0.381776	4.79143	4.23976	LENED_001377	BDGU01000021.1	76289	77355	1067	-	protein_coding	short-chain dehydrogenase reductase sdr	GAV99892.1	LENED_001377	GAV99892.1
LENED_001379	0.89619	0.364451	6.59082	6.4327	LENED_001379	BDGU01000021.1	80335	81110	776	-	protein_coding	cyclin ctk2	GAV99893.1	LENED_001379	GAV99893.1
LENED_001380	1.0669	0.774046	4.67192	4.76534	LENED_001380	BDGU01000021.1	81146	81768	623	-	protein_coding	cyclin-like protein	GAV99894.1	LENED_001380	GAV99894.1
LENED_001381	0.777652	0.0163782	8.80855	8.44575	LENED_001381	BDGU01000021.1	82021	86135	4115	+	protein_coding	ARM repeat-containing protein	GAV99895.1	LENED_001381	GAV99895.1
LENED_001382	0.353444	0.00917271	12.525	11.0245	LENED_001382	BDGU01000021.1	88426	91683	3258	+	protein_coding	PLP-dependent transferase	GAV99896.1	LENED_001382	GAV99896.1
LENED_001383	1.09849	0.021516	8.65598	8.7915	LENED_001383	BDGU01000021.1	105319	109202	3884	+	protein_coding	DUF1793-domain-containing protein	GAV99897.1	LENED_001383	GAV99897.1
LENED_001384	0.844586	0.357273	6.23324	5.98955	LENED_001384	BDGU01000021.1	109434	111096	1663	+	protein_coding	f-box domain protein	GAV99898.1	LENED_001384	GAV99898.1
LENED_001385	0.287278	0.228197	3.14952	1.35004	LENED_001385	BDGU01000021.1	111244	112033	790	-	protein_coding	hypothetical protein	GAV99899.1	LENED_001385	GAV99899.1
LENED_001386	1.06917	0.27566	8.90571	9.0022	LENED_001386	BDGU01000021.1	118964	126151	7188	-	protein_coding	dna polymerase gamma	GAV99900.1	LENED_001386	GAV99900.1
LENED_001387	0.938508	0.732071	8.07642	7.98486	LENED_001387	BDGU01000021.1	126340	127132	793	+	protein_coding	hypothetical protein	GAV99901.1	LENED_001387	GAV99901.1
LENED_001388	0.813546	0.105798	5.77987	5.48217	LENED_001388	BDGU01000021.1	127245	128786	1542	-	protein_coding	hypothetical protein	GAV99902.1	LENED_001388	GAV99902.1
LENED_001389	1.29451	0.339586	2.73475	3.10715	LENED_001389	BDGU01000021.1	129203	130560	1358	+	protein_coding	hypothetical protein	GAV99903.1	LENED_001389	GAV99903.1
LENED_001390	1.17155	0.126999	7.94742	8.17584	LENED_001390	BDGU01000021.1	130746	133237	2492	-	protein_coding	peptidyl-prolyl cis-trans isomerase	GAV99904.1	LENED_001390	GAV99904.1
LENED_001391	1.05511	0.685973	6.3049	6.38229	LENED_001391	BDGU01000021.1	133340	135330	1991	+	protein_coding	atypical rio rio1 protein kinase	GAV99905.1	LENED_001391	GAV99905.1
LENED_001392	1.07419	0.618616	9.23636	9.33961	LENED_001392	BDGU01000021.1	135517	138350	2834	-	protein_coding	dihydroxy-acid and 6-phosphogluconate dehydratase	GAV99906.1	LENED_001392	GAV99906.1
LENED_001393	0.651739	0.367954	3.9953	3.37767	LENED_001393	BDGU01000021.1	139192	139555	364	-	protein_coding	hypothetical protein	GAV99907.1	LENED_001393	GAV99907.1
LENED_001394	1.31446	0.030438	7.80015	8.19462	LENED_001394	BDGU01000021.1	139626	146685	7060	+	protein_coding	GTP binding protein	GAV99908.1	LENED_001394	GAV99908.1
LENED_001395	0.910101	0.281329	7.86449	7.72859	LENED_001395	BDGU01000021.1	147302	148443	1142	-	protein_coding	chorismate mutase	GAV99909.1	LENED_001395	GAV99909.1
LENED_001396	1.41878	0.00623876	7.42696	7.9316	LENED_001396	BDGU01000021.1	149555	150599	1045	+	protein_coding	thiazole biosynthetic enzyme	GAV99910.1	LENED_001396	GAV99910.1
LENED_001397	0.968535	0.817749	6.38243	6.33631	LENED_001397	BDGU01000021.1	150826	151615	790	+	protein_coding	26s proteasome non-atpase regulatory subunit 9	GAV99911.1	LENED_001397	GAV99911.1
LENED_001398	0.768674	0.0403461	6.13669	5.75713	LENED_001398	BDGU01000021.1	151664	152384	721	-	protein_coding	acyl- dehydrogenase	GAV99912.1	LENED_001398	GAV99912.1
LENED_001399	0.624839	0.0792381	5.40456	4.72611	LENED_001399	BDGU01000021.1	152548	153908	1361	-	protein_coding	acyl- dehydrogenase	GAV99913.1	LENED_001399	GAV99913.1
LENED_001400	1.09572	0.359482	6.36559	6.49747	LENED_001400	BDGU01000021.1	155102	156133	1032	-	protein_coding	riboflavin-specific deaminase	GAV99914.1	LENED_001400	GAV99914.1
LENED_001401	1.16014	0.602044	3.43321	3.64751	LENED_001401	BDGU01000021.1	156206	156239	34	+	protein_coding	thioesterase thiol ester dehydrase-isomerase	GAV99917.1	LENED_001401	GAV99917.1
LENED_001402	1.16014	0.602044	3.43321	3.64751	LENED_001402	BDGU01000021.1	156206	156235	30	+	protein_coding	thioesterase thiol ester dehydrase-isomerase	GAV99915.1	LENED_001402	GAV99915.1
LENED_001403	1.16014	0.602044	3.43321	3.64751	LENED_001403	BDGU01000021.1	156206	156235	30	+	protein_coding	thioesterase thiol ester dehydrase-isomerase	GAV99916.1	LENED_001403	GAV99916.1
LENED_001404	0.949325	0.626373	6.54701	6.47199	LENED_001404	BDGU01000021.1	158962	160330	1369	-	protein_coding	glycoside hydrolase family 61 protein	GAV99918.1	LENED_001404	GAV99918.1
LENED_001405	1.23007	0.0551867	7.88988	8.18862	LENED_001405	BDGU01000021.1	161373	162293	921	+	protein_coding	Mmp37-domain-containing protein	GAV99919.1	LENED_001405	GAV99919.1
LENED_001406	1.39315	0.0772978	7.27593	7.75428	LENED_001406	BDGU01000021.1	162901	163851	951	-	protein_coding	Der1-like protein	GAV99920.1	LENED_001406	GAV99920.1
LENED_001407	0.98285	0.866095	6.4909	6.46595	LENED_001407	BDGU01000021.1	164044	165876	1833	-	protein_coding	TLD-domain-containing protein	GAV99921.1	LENED_001407	GAV99921.1
LENED_001408	1.22077	0.590573	2.84084	3.12862	LENED_001408	BDGU01000021.1	166272	166747	476	-	protein_coding	hypothetical protein	GAV99922.1	LENED_001408	GAV99922.1
LENED_001409	1.12256	0.295303	8.72763	8.89441	LENED_001409	BDGU01000021.1	166931	168518	1588	+	protein_coding	thioredoxin domain-containing protein 6	GAV99923.1	LENED_001409	GAV99923.1
LENED_001410	0.969756	0.965363	2.14973	2.10542	LENED_001410	BDGU01000021.1	169488	169839	352	-	protein_coding	hypothetical protein	GAV99924.1	LENED_001410	GAV99924.1
LENED_001411	0.920402	0.835105	1.62072	1.50106	LENED_001411	BDGU01000021.1	171497	173532	2036	+	protein_coding	nonribosomal peptide synthetase 12	GAV99925.1	LENED_001411	GAV99925.1
LENED_001412	1.04827	0.515822	7.7744	7.84241	LENED_001412	BDGU01000021.1	174766	177319	2554	+	protein_coding	glycosyltransferase family 57 protein	GAV99926.1	LENED_001412	GAV99926.1
LENED_001413	0.897716	0.357289	6.29127	6.13561	LENED_001413	BDGU01000021.1	178961	181993	3033	-	protein_coding	histone-lysine n-methyltransferase ashr1	GAV99927.1	LENED_001413	GAV99927.1
LENED_001414	1.12689	0.389512	8.1942	8.36655	LENED_001414	BDGU01000021.1	182102	182521	420	+	protein_coding	Sm-like ribonucleo protein	GAV99928.1	LENED_001414	GAV99928.1
LENED_001415	0.682693	0.207049	4.35389	3.8032	LENED_001415	BDGU01000021.1	182844	186682	3839	-	protein_coding	nonribosomal peptide synthetase 12	GAV99929.1	LENED_001415	GAV99929.1
LENED_001416	1.04308	0.761963	7.27903	7.33988	LENED_001416	BDGU01000021.1	187636	192712	5077	-	protein_coding	dna repair protein rad50	GAV99930.1	LENED_001416	GAV99930.1
LENED_001417	0.740643	0.173853	6.44207	6.00892	LENED_001417	BDGU01000021.1	192931	194949	2019	+	protein_coding	DUF455-domain-containing protein	GAV99931.1	LENED_001417	GAV99931.1
LENED_001418	1.19212	0.285347	4.7858	5.03933	LENED_001418	BDGU01000021.1	195054	196008	955	-	protein_coding	protein	GAV99932.1	LENED_001418	GAV99932.1
LENED_001419	1.16171	0.234816	7.62748	7.84373	LENED_001419	BDGU01000021.1	196414	196777	364	+	protein_coding	MRP-L47-domain-containing protein	GAV99934.1	LENED_001419	GAV99934.1
LENED_001420	1.11986	0.359922	7.46157	7.62489	LENED_001420	BDGU01000021.1	196414	196670	257	+	protein_coding	MRP-L47-domain-containing protein	GAV99933.1	LENED_001420	GAV99933.1
LENED_001421	1.24571	0.151076	6.50987	6.82685	LENED_001421	BDGU01000021.1	197621	198000	380	-	protein_coding	heat shock	GAV99935.1	LENED_001421	GAV99935.1
LENED_001422	1.36701	0.334436	4.36305	4.81407	LENED_001422	BDGU01000021.1	198278	200742	2465	+	protein_coding	MFS general substrate transporter	GAV99936.1	LENED_001422	GAV99936.1
LENED_001423	0.562889	0.0498351	7.57302	6.74394	LENED_001423	BDGU01000021.1	201000	204391	3392	-	protein_coding	hypothetical protein	GAV99937.1	LENED_001423	GAV99937.1
LENED_001424	1.10218	0.23306	6.84942	6.98977	LENED_001424	BDGU01000021.1	204673	205893	1221	-	protein_coding	UPF0551 mitochondrial	GAV99938.1	LENED_001424	GAV99938.1
LENED_001425	1.11843	0.472157	4.51189	4.67336	LENED_001425	BDGU01000021.1	206030	206676	647	+	protein_coding	dna replication complex gins protein psf1	GAV99939.1	LENED_001425	GAV99939.1
LENED_001426	0.834758	0.0288269	8.54398	8.28341	LENED_001426	BDGU01000021.1	207844	210355	2512	-	protein_coding	glycine-trna ligase	GAV99940.1	LENED_001426	GAV99940.1
LENED_001427	1.42549	0.0788712	7.85517	8.36663	LENED_001427	BDGU01000021.1	210604	211755	1152	-	protein_coding	unnamed protein, partial	GAV99941.1	LENED_001427	GAV99941.1
LENED_001428	1.09951	0.352636	8.39021	8.52708	LENED_001428	BDGU01000021.1	211893	213184	1292	+	protein_coding	ATPase V0 complex subunit D	GAV99942.1	LENED_001428	GAV99942.1
LENED_001429	1.22273	0.148045	7.87762	8.16772	LENED_001429	BDGU01000021.1	214758	215844	1087	-	protein_coding	hypothetical protein	GAV99943.1	LENED_001429	GAV99943.1
LENED_001431	0.988657	0.959104	3.76003	3.74357	LENED_001431	BDGU01000021.1	216033	216100	68	+	protein_coding	acyl- oxidase	GAV99945.1	LENED_001431	GAV99945.1
LENED_001430	0.988657	0.959104	3.76003	3.74357	LENED_001430	BDGU01000021.1	216033	216100	68	+	protein_coding	acyl- oxidase	GAV99944.1	LENED_001430	GAV99944.1
LENED_001432	1.54662	0.103679	0.432571	1.06169	LENED_001432	BDGU01000021.1	218441	219361	921	-	protein_coding	hypothetical protein	GAV99946.1	LENED_001432	GAV99946.1
LENED_001433	0.669779	0.269087	1.66314	1.08489	LENED_001433	BDGU01000021.1	220060	221012	953	-	protein_coding	hypothetical protein	GAV99947.1	LENED_001433	GAV99947.1
LENED_001434	1.06551	0.564419	9.12406	9.21561	LENED_001434	BDGU01000021.1	227103	227867	765	-	protein_coding	NADH dehydrogenase Fe-S protein 4	GAV99948.1	LENED_001434	GAV99948.1
LENED_001435	0.995062	0.970204	7.59813	7.59099	LENED_001435	BDGU01000021.1	228707	233645	4939	+	protein_coding	DUF221-domain-containing protein	GAV99949.1	LENED_001435	GAV99949.1
LENED_001436	1.36118	0.170018	10.0074	10.4523	LENED_001436	BDGU01000021.1	233802	236705	2904	+	protein_coding	60S ribosomal protein L17 L23	GAV99950.1	LENED_001436	GAV99950.1
LENED_001437	0.925929	0.641324	5.20332	5.09229	LENED_001437	BDGU01000021.1	237132	239982	2851	-	protein_coding	cell division control protein cdc25	GAV99951.1	LENED_001437	GAV99951.1
LENED_001438	0.789183	0.0763727	8.65538	8.31382	LENED_001438	BDGU01000021.1	240805	243737	2933	+	protein_coding	ubiquitin-protein ligase	GAV99952.1	LENED_001438	GAV99952.1
LENED_001439	1.07275	0.0579399	9.23444	9.33576	LENED_001439	BDGU01000021.1	244283	249802	5520	-	protein_coding	cell division control protein 54	GAV99953.1	LENED_001439	GAV99953.1
LENED_001440	0.947635	0.43786	8.17384	8.09625	LENED_001440	BDGU01000021.1	249872	254835	4964	+	protein_coding	transcriptional regulator ngg1	GAV99954.1	LENED_001440	GAV99954.1
LENED_001441	1.36977	0.17819	4.83327	5.28721	LENED_001441	BDGU01000021.1	255000	256009	1010	+	protein_coding	phosphoglycerate mutase-like protein	GAV99955.1	LENED_001441	GAV99955.1
LENED_001442	0.980126	0.723466	8.49809	8.46913	LENED_001442	BDGU01000021.1	256712	261196	4485	+	protein_coding	ubiquitin fusion degradation protein	GAV99956.1	LENED_001442	GAV99956.1
LENED_001443	1.09007	0.61065	6.60888	6.7333	LENED_001443	BDGU01000021.1	261406	262147	742	-	protein_coding	Chromatin modification-related protein EAF7	GAV99957.1	LENED_001443	GAV99957.1
LENED_001444	0.96943	0.861902	4.61824	4.57345	LENED_001444	BDGU01000021.1	262475	263262	788	+	protein_coding	hypothetical protein	GAV99958.1	LENED_001444	GAV99958.1
LENED_001445	10.855	0.0321826	3.4035	6.84379	LENED_001445	BDGU01000021.1	263561	264459	899	+	protein_coding	hypothetical protein	GAV99959.1	LENED_001445	GAV99959.1
LENED_001446	0.540744	0.0942959	2.20326	1.31627	LENED_001446	BDGU01000021.1	268806	270336	1531	+	protein_coding	hypothetical protein	GAV99960.1	LENED_001446	GAV99960.1
LENED_001447	1.00422	0.979302	5.70121	5.70729	LENED_001447	BDGU01000021.1	273339	273558	220	+	protein_coding	sec14 cytosolic factor	GAV99961.1	LENED_001447	GAV99961.1
LENED_001448	1.00422	0.979302	5.70121	5.70729	LENED_001448	BDGU01000021.1	273339	273558	220	+	protein_coding	sec14 cytosolic factor	GAV99962.1	LENED_001448	GAV99962.1
LENED_001449	1.11318	0.288217	9.13962	9.29431	LENED_001449	BDGU01000021.1	282872	284882	2011	+	protein_coding	hypothetical protein	GAV99963.1	LENED_001449	GAV99963.1
LENED_001450	1.07962	0.67974	6.42366	6.53418	LENED_001450	BDGU01000021.1	291804	295384	3581	+	protein_coding	glycoside hydrolase family 5 protein	GAV99964.1	LENED_001450	GAV99964.1
LENED_001451	0.831403	0.000316714	7.41033	7.14395	LENED_001451	BDGU01000021.1	296251	298392	2142	+	protein_coding	dual-specificity protein	GAV99965.1	LENED_001451	GAV99965.1
LENED_001454	1.15679	0.220484	5.45398	5.66411	LENED_001454	BDGU01000021.1	299647	299655	9	+	protein_coding	hypothetical protein	GAV99966.1	LENED_001454	GAV99966.1
LENED_001453	1.15679	0.220484	5.45398	5.66411	LENED_001453	BDGU01000021.1	299647	299655	9	+	protein_coding	hypothetical protein	GAV99967.1	LENED_001453	GAV99967.1
LENED_001452	1.15679	0.220484	5.45398	5.66411	LENED_001452	BDGU01000021.1	299647	299655	9	+	protein_coding	hypothetical protein	GAV99968.1	LENED_001452	GAV99968.1
LENED_001455	0.987208	0.896111	10.2287	10.2101	LENED_001455	BDGU01000021.1	302175	304754	2580	+	protein_coding	general transcriptional repressor	GAV99969.1	LENED_001455	GAV99969.1
LENED_001456	0.769592	0.190586	7.2381	6.86026	LENED_001456	BDGU01000021.1	310854	311875	1022	-	protein_coding	acyl- dehydrogenase NM domain-like protein	GAV99970.1	LENED_001456	GAV99970.1
LENED_001457	0.865592	0.0990116	7.15986	6.95161	LENED_001457	BDGU01000021.1	312866	316241	3376	+	protein_coding	Pkinase-domain-containing partial	GAV99971.1	LENED_001457	GAV99971.1
LENED_001458	0.895243	0.577986	4.51217	4.35252	LENED_001458	BDGU01000021.1	317056	318038	983	-	protein_coding	NAD -binding protein	GAV99972.1	LENED_001458	GAV99972.1
LENED_001459	0.955704	0.818182	4.52569	4.46033	LENED_001459	BDGU01000021.1	318437	319465	1029	-	protein_coding	NAD -binding protein	GAV99973.1	LENED_001459	GAV99973.1
LENED_001460	0.990143	0.934096	6.39928	6.38499	LENED_001460	BDGU01000021.1	319801	320972	1172	-	protein_coding	DHS-like NAD FAD-binding domain-containing partial	GAV99974.1	LENED_001460	GAV99974.1
LENED_001461	0.931309	0.862006	2.70215	2.59949	LENED_001461	BDGU01000021.1	321764	323656	1893	+	protein_coding	hypothetical protein	GAV99975.1	LENED_001461	GAV99975.1
LENED_001464	0.860595	0.643874	6.10835	5.89176	LENED_001464	BDGU01000021.1	325852	327217	1366	+	protein_coding	hypothetical protein	GAV99976.1	LENED_001464	GAV99976.1
LENED_001465	0.693229	0.033182	7.25143	6.72284	LENED_001465	BDGU01000021.1	327797	328234	438	+	protein_coding	rna binding protein	GAV99977.1	LENED_001465	GAV99977.1
LENED_001466	1.06428	0.469925	7.17015	7.26002	LENED_001466	BDGU01000021.1	328805	329795	991	-	protein_coding	gpi-anchor transamidase	GAV99978.1	LENED_001466	GAV99978.1
LENED_001467	0.845662	0.335329	4.79499	4.55314	LENED_001467	BDGU01000021.1	329865	331934	2070	+	protein_coding	hypothetical protein	GAV99979.1	LENED_001467	GAV99979.1
LENED_001468	0.688856	0.406545	1.35558	0.81785	LENED_001468	BDGU01000021.1	332145	332675	531	-	protein_coding	hypothetical protein	GAV99980.1	LENED_001468	GAV99980.1
LENED_001469	1.34118	0.368437	0.00101301	0.42452	LENED_001469	BDGU01000021.1	333317	333795	479	+	protein_coding	hypothetical protein	GAV99981.1	LENED_001469	GAV99981.1
LENED_001470	1	1	0	0	LENED_001470	BDGU01000021.1	333835	334524	690	+	protein_coding	hypothetical protein	GAV99982.1	LENED_001470	GAV99982.1
LENED_001471	1.80748	0.0396835	0.630015	1.484	LENED_001471	BDGU01000021.1	334572	335591	1020	+	protein_coding	hypothetical protein	GAV99983.1	LENED_001471	GAV99983.1
LENED_001473	1.09768	0.336657	9.41484	9.5493	LENED_001473	BDGU01000021.1	336828	337945	1118	-	protein_coding	hypothetical protein	GAV99984.1	LENED_001473	GAV99984.1
LENED_001475	1.30843	0.0828456	8.65983	9.04767	LENED_001475	BDGU01000021.1	344584	346950	2367	-	protein_coding	glycosyltransferase family 90 protein	GAV99985.1	LENED_001475	GAV99985.1
LENED_001476	0.709991	0.426691	6.95977	6.46564	LENED_001476	BDGU01000021.1	347496	350941	3446	-	protein_coding	glycosyltransferase family 90 protein	GAV99986.1	LENED_001476	GAV99986.1
LENED_001477	0.356356	0.0107767	3.21834	1.72974	LENED_001477	BDGU01000021.1	352308	353139	832	-	protein_coding	hypothetical protein	GAV99987.1	LENED_001477	GAV99987.1
LENED_001478	1	1	0	0	LENED_001478	BDGU01000021.1	357012	357556	545	+	protein_coding	hypothetical protein	GAV99988.1	LENED_001478	GAV99988.1
LENED_001479	1.03539	0.701683	7.56844	7.61862	LENED_001479	BDGU01000022.1	5599	5945	347	+	protein_coding	hypothetical protein	GAV99989.1	LENED_001479	GAV99989.1
LENED_001480	1.17498	0.15228	7.66326	7.8959	LENED_001480	BDGU01000022.1	6795	8204	1410	-	protein_coding	hypothetical protein	GAV99990.1	LENED_001480	GAV99990.1
LENED_001481	0.895731	0.341563	6.98737	6.82851	LENED_001481	BDGU01000022.1	9158	10493	1336	-	protein_coding	RNA 3 -terminal phosphate cyclase	GAV99991.1	LENED_001481	GAV99991.1
LENED_001482	0.812427	0.0447538	9.35331	9.05362	LENED_001482	BDGU01000022.1	10656	13864	3209	+	protein_coding	HOOK-domain-containing protein	GAV99992.1	LENED_001482	GAV99992.1
LENED_001483	1.37567	0.0197343	11.0284	11.4885	LENED_001483	BDGU01000022.1	14233	21422	7190	+	protein_coding	Not1-domain-containing protein	GAV99993.1	LENED_001483	GAV99993.1
LENED_001484	0.695332	0.141321	3.97334	3.44911	LENED_001484	BDGU01000022.1	22537	24334	1798	+	protein_coding	hypothetical protein	GAV99994.1	LENED_001484	GAV99994.1
LENED_001485	0.825147	0.146908	5.84871	5.57143	LENED_001485	BDGU01000022.1	24365	27611	3247	-	protein_coding	transmembrane protein	GAV99995.1	LENED_001485	GAV99995.1
LENED_001486	1.25685	0.0449254	9.83887	10.1687	LENED_001486	BDGU01000022.1	28683	33866	5184	+	protein_coding	WD40 repeat-like protein	GAV99996.1	LENED_001486	GAV99996.1
LENED_001487	1.10085	0.29252	8.34421	8.48283	LENED_001487	BDGU01000022.1	34118	36841	2724	-	protein_coding	DEAD-domain-containing protein	GAV99997.1	LENED_001487	GAV99997.1
LENED_001488	0.873953	0.26265	5.88128	5.68691	LENED_001488	BDGU01000022.1	36891	39327	2437	+	protein_coding	hypothetical protein	GAV99998.1	LENED_001488	GAV99998.1
LENED_001489	1.23254	0.112703	9.6963	9.99793	LENED_001489	BDGU01000022.1	39903	41740	1838	-	protein_coding	r3h domain	GAV99999.1	LENED_001489	GAV99999.1
LENED_001490	0.937681	0.683442	12.3567	12.2639	LENED_001490	BDGU01000022.1	41986	42608	623	-	protein_coding	hypothetical protein	GAW00001.1	LENED_001490	GAW00001.1
LENED_001491	1.0137	0.945778	9.26424	9.28387	LENED_001491	BDGU01000022.1	42774	43795	1022	-	protein_coding	ubiquitin-conjugating enzyme E2	GAW00002.1	LENED_001491	GAW00002.1
LENED_001492	1	1	0	0	LENED_001492	BDGU01000022.1	47823	53074	5252	-	protein_coding	ATP-dependent DNA helicase PIF1	GAW00003.1	LENED_001492	GAW00003.1
LENED_001493	1	1	0	0	LENED_001493	BDGU01000022.1	54457	56279	1823	+	protein_coding	hypothetical protein	GAW00004.1	LENED_001493	GAW00004.1
LENED_001494	2.07527	4.3993e-06	0.00299224	1.05629	LENED_001494	BDGU01000022.1	58875	60187	1313	+	protein_coding	hypothetical protein	GAW00005.1	LENED_001494	GAW00005.1
LENED_001495	0.998888	0.994615	5.72349	5.72189	LENED_001495	BDGU01000022.1	60535	60814	280	+	protein_coding	ef hand domain-containing protein	GAW00006.1	LENED_001495	GAW00006.1
LENED_001496	0.998888	0.994615	5.72349	5.72189	LENED_001496	BDGU01000022.1	60535	60814	280	+	protein_coding	ef hand domain-containing protein	GAW00007.1	LENED_001496	GAW00007.1
LENED_001497	1.34895	0.20351	9.85442	10.2863	LENED_001497	BDGU01000022.1	65361	67544	2184	-	protein_coding	phosphoglycerate mutase-like protein	GAW00008.1	LENED_001497	GAW00008.1
LENED_001498	1.11425	0.473892	4.78397	4.94005	LENED_001498	BDGU01000022.1	67956	70145	2190	-	protein_coding	phosphoglycerate mutase-like protein	GAW00009.1	LENED_001498	GAW00009.1
LENED_001499	0.883033	0.816862	4.4333	4.25384	LENED_001499	BDGU01000022.1	71100	72987	1888	-	protein_coding	FMN-dependent alpha-hydroxy acid dehydrogenase	GAW00010.1	LENED_001499	GAW00010.1
LENED_001500	0.930713	0.0513768	9.0931	8.9895	LENED_001500	BDGU01000022.1	73611	75495	1885	-	protein_coding	V1 subunit H	GAW00011.1	LENED_001500	GAW00011.1
LENED_001501	1.28228	0.128546	9.33798	9.69669	LENED_001501	BDGU01000022.1	75645	76654	1010	+	protein_coding	50s ribosomal subunit l30	GAW00012.1	LENED_001501	GAW00012.1
LENED_001502	1.07426	0.254192	7.08537	7.18871	LENED_001502	BDGU01000022.1	77083	80746	3664	+	protein_coding	RNB-domain-containing protein	GAW00013.1	LENED_001502	GAW00013.1
LENED_001504	1.03693	0.817211	8.29739	8.34971	LENED_001504	BDGU01000022.1	80819	82228	1410	-	protein_coding	mitochondrial nuclease	GAW00014.1	LENED_001504	GAW00014.1
LENED_001505	1.31698	0.00875045	6.7563	7.15353	LENED_001505	BDGU01000022.1	83895	85829	1935	-	protein_coding	DUF974-domain-containing protein	GAW00015.1	LENED_001505	GAW00015.1
LENED_001506	1.71175	0.11441	0.00201069	0.777484	LENED_001506	BDGU01000022.1	86904	87495	592	+	protein_coding	peptidase S28	GAW00016.1	LENED_001506	GAW00016.1
LENED_001507	0.500732	0.227019	2.55022	1.55233	LENED_001507	BDGU01000022.1	87768	88989	1222	+	protein_coding	peptidase S28	GAW00017.1	LENED_001507	GAW00017.1
LENED_001508	0.979091	0.871246	6.54524	6.51475	LENED_001508	BDGU01000022.1	89021	89881	861	-	protein_coding	Maf Ham1	GAW00018.1	LENED_001508	GAW00018.1
LENED_001509	0.586634	0.0230843	7.33618	6.56672	LENED_001509	BDGU01000022.1	93245	94131	887	-	protein_coding	lipid droplet-associated perilipin protein	GAW00019.1	LENED_001509	GAW00019.1
LENED_001510	0.80549	0.130999	6.95737	6.64531	LENED_001510	BDGU01000022.1	95423	96425	1003	+	protein_coding	hypothetical protein	GAW00020.1	LENED_001510	GAW00020.1
LENED_001511	1.30912	0.538707	1.8123	2.2009	LENED_001511	BDGU01000022.1	96533	97213	681	-	protein_coding	hypothetical protein	GAW00021.1	LENED_001511	GAW00021.1
LENED_001512	1.65067	0.0459419	3.32139	4.04444	LENED_001512	BDGU01000022.1	98770	99479	710	-	protein_coding	hypothetical protein	GAW00022.1	LENED_001512	GAW00022.1
LENED_001513	1.02765	0.375657	9.28234	9.32169	LENED_001513	BDGU01000022.1	101109	105931	4823	-	protein_coding	glycoside hydrolase family 38 protein	GAW00023.1	LENED_001513	GAW00023.1
LENED_001514	1.21808	0.730999	1.38753	1.67214	LENED_001514	BDGU01000022.1	106038	106058	21	+	protein_coding	zf-DHHC-domain-containing protein	GAW00025.1	LENED_001514	GAW00025.1
LENED_001515	1.21808	0.730999	1.38753	1.67214	LENED_001515	BDGU01000022.1	106038	106058	21	+	protein_coding	zf-DHHC-domain-containing protein	GAW00024.1	LENED_001515	GAW00024.1
LENED_001516	0.36928	0.0987234	3.98202	2.54481	LENED_001516	BDGU01000022.1	108600	109607	1008	-	protein_coding	hypothetical protein	GAW00026.1	LENED_001516	GAW00026.1
LENED_001518	0.642959	0.233591	5.19975	4.56255	LENED_001518	BDGU01000022.1	111514	113606	2093	+	protein_coding	hypothetical protein	GAW00027.1	LENED_001518	GAW00027.1
LENED_001519	0.49508	0.104574	2.73326	1.71899	LENED_001519	BDGU01000022.1	113900	114303	404	+	protein_coding	hypothetical protein	GAW00028.1	LENED_001519	GAW00028.1
LENED_001520	0.631066	0.380167	1.10533	0.441195	LENED_001520	BDGU01000022.1	114338	114759	422	-	protein_coding	hypothetical protein	GAW00029.1	LENED_001520	GAW00029.1
LENED_001521	0.995446	0.9817	7.46485	7.45826	LENED_001521	BDGU01000022.1	130793	131872	1080	+	protein_coding	hypothetical protein	GAW00030.1	LENED_001521	GAW00030.1
LENED_001522	1.19882	0.119875	9.51751	9.77912	LENED_001522	BDGU01000022.1	132617	135799	3183	-	protein_coding	Mitochondrial escape protein 2	GAW00031.1	LENED_001522	GAW00031.1
LENED_001523	0.884685	0.360212	8.75422	8.57745	LENED_001523	BDGU01000022.1	136643	139906	3264	+	protein_coding	DNA helicase	GAW00032.1	LENED_001523	GAW00032.1
LENED_001524	1.27534	0.198523	8.47301	8.82389	LENED_001524	BDGU01000022.1	140008	140949	942	-	protein_coding	mitochondrial ribosomal protein S15	GAW00033.1	LENED_001524	GAW00033.1
LENED_001526	0.624487	0.00426455	5.62238	4.94312	LENED_001526	BDGU01000022.1	147275	148593	1319	+	protein_coding	hypothetical protein	GAW00034.1	LENED_001526	GAW00034.1
LENED_001529	0.691618	0.355697	7.55441	7.02245	LENED_001529	BDGU01000022.1	154341	155555	1215	-	protein_coding	kinase-like protein	GAW00037.1	LENED_001529	GAW00037.1
LENED_001527	0.691618	0.355697	7.55441	7.02245	LENED_001527	BDGU01000022.1	154341	155555	1215	-	protein_coding	kinase-like protein	GAW00036.1	LENED_001527	GAW00036.1
LENED_001528	0.691618	0.355697	7.55441	7.02245	LENED_001528	BDGU01000022.1	154341	155555	1215	-	protein_coding	kinase-like protein	GAW00035.1	LENED_001528	GAW00035.1
LENED_001530	1.13593	0.467491	7.25654	7.44042	LENED_001530	BDGU01000022.1	155673	156310	638	+	protein_coding	hypothetical protein	GAW00038.1	LENED_001530	GAW00038.1
LENED_001531	1.01539	0.939592	6.59894	6.62097	LENED_001531	BDGU01000022.1	156649	157344	696	-	protein_coding	copper transporter	GAW00039.1	LENED_001531	GAW00039.1
LENED_001532	1.19278	0.481754	5.68529	5.93962	LENED_001532	BDGU01000022.1	157472	159086	1615	+	protein_coding	protein	GAW00040.1	LENED_001532	GAW00040.1
LENED_001533	0.569636	0.00361207	7.52705	6.71516	LENED_001533	BDGU01000022.1	159307	162669	3363	+	protein_coding	Metallo-dependent phosphatase	GAW00041.1	LENED_001533	GAW00041.1
LENED_001534	1.11675	0.595222	10.5939	10.7532	LENED_001534	BDGU01000022.1	165722	168434	2713	-	protein_coding	nucleolus protein	GAW00042.1	LENED_001534	GAW00042.1
LENED_001535	0.484148	0.0185349	7.93507	6.88859	LENED_001535	BDGU01000022.1	171051	173877	2827	-	protein_coding	glucose dehydrogenase	GAW00043.1	LENED_001535	GAW00043.1
LENED_001536	0.647944	0.152219	5.03083	4.40477	LENED_001536	BDGU01000022.1	173994	174760	767	-	protein_coding	hypothetical protein	GAW00044.1	LENED_001536	GAW00044.1
LENED_001537	1.21632	0.32025	9.33361	9.61613	LENED_001537	BDGU01000022.1	175903	176559	657	+	protein_coding	MBF1-domain-containing protein	GAW00045.1	LENED_001537	GAW00045.1
LENED_001538	1.04603	0.207197	8.36767	8.43259	LENED_001538	BDGU01000022.1	177271	179100	1830	-	protein_coding	tubulin gamma chain	GAW00046.1	LENED_001538	GAW00046.1
LENED_001539	1.48892	0.306674	0.905579	1.47984	LENED_001539	BDGU01000022.1	179512	180251	740	+	protein_coding	hypothetical protein	GAW00047.1	LENED_001539	GAW00047.1
LENED_001540	0.94577	0.457404	9.56564	9.4852	LENED_001540	BDGU01000022.1	180662	183915	3254	-	protein_coding	Mitochondrial escape protein 2	GAW00048.1	LENED_001540	GAW00048.1
LENED_001541	0.784269	0.0999798	10.5506	10.2001	LENED_001541	BDGU01000022.1	184185	186921	2737	+	protein_coding	dual specificity	GAW00049.1	LENED_001541	GAW00049.1
LENED_001542	0.526622	0.175483	4.91099	3.98583	LENED_001542	BDGU01000022.1	187067	188074	1008	-	protein_coding	hypothetical protein	GAW00050.1	LENED_001542	GAW00050.1
LENED_001543	0.947307	0.786647	3.424	3.3459	LENED_001543	BDGU01000022.1	188310	188647	338	-	protein_coding	DUF1903-domain-containing protein	GAW00051.1	LENED_001543	GAW00051.1
LENED_001544	1.30395	0.100925	6.04005	6.42294	LENED_001544	BDGU01000022.1	190317	191911	1595	+	protein_coding	Aldo keto reductase	GAW00052.1	LENED_001544	GAW00052.1
LENED_001545	1.11762	0.255952	8.89617	9.0566	LENED_001545	BDGU01000022.1	193013	194419	1407	-	protein_coding	hypothetical protein	GAW00053.1	LENED_001545	GAW00053.1
LENED_001546	1.34675	0.023014	6.81931	7.24879	LENED_001546	BDGU01000022.1	196023	198713	2691	-	protein_coding	glucose dehydrogenase	GAW00054.1	LENED_001546	GAW00054.1
LENED_001547	1.22368	0.485057	5.50429	5.79552	LENED_001547	BDGU01000022.1	201033	202245	1213	-	protein_coding	4-hydroxybenzoate polyprenyl transferase	GAW00055.1	LENED_001547	GAW00055.1
LENED_001548	0.766696	0.382494	2.36864	1.98537	LENED_001548	BDGU01000022.1	202435	203024	590	+	protein_coding	hypothetical protein	GAW00056.1	LENED_001548	GAW00056.1
LENED_001549	2.73858	0.00209376	6.26519	7.71862	LENED_001549	BDGU01000022.1	203235	205189	1955	+	protein_coding	cytochrome P450	GAW00057.1	LENED_001549	GAW00057.1
LENED_001550	1.25181	0.212866	6.19445	6.51846	LENED_001550	BDGU01000022.1	206431	208844	2414	-	protein_coding	cytochrome P450	GAW00058.1	LENED_001550	GAW00058.1
LENED_001552	0.515396	0.37739	0.971811	0.0155631	LENED_001552	BDGU01000022.1	211854	211873	20	-	protein_coding	phospho-2-dehydro-3-deoxyheptonate aldolase	GAW00059.1	LENED_001552	GAW00059.1
LENED_001551	0.904345	0.8517	1.45514	1.31009	LENED_001551	BDGU01000022.1	211014	211054	41	-	protein_coding	phospho-2-dehydro-3-deoxyheptonate aldolase	GAW00060.1	LENED_001551	GAW00060.1
LENED_001553	0.515396	0.37739	0.971811	0.0155631	LENED_001553	BDGU01000022.1	211854	211873	20	-	protein_coding	hypothetical protein	GAW00061.1	LENED_001553	GAW00061.1
LENED_001554	1.54638	0.0270209	9.45059	10.0795	LENED_001554	BDGU01000022.1	212196	214710	2515	-	protein_coding	MFS general substrate transporter	GAW00062.1	LENED_001554	GAW00062.1
LENED_001555	1.49205	0.36178	3.4737	4.051	LENED_001555	BDGU01000022.1	215510	216210	701	+	protein_coding	hypothetical protein	GAW00063.1	LENED_001555	GAW00063.1
LENED_001556	0.703265	0.407288	4.5534	4.04554	LENED_001556	BDGU01000022.1	216680	218856	2177	+	protein_coding	FAD-binding domain-containing protein	GAW00064.1	LENED_001556	GAW00064.1
LENED_001557	2.13478	0.00460317	8.05904	9.15313	LENED_001557	BDGU01000022.1	219290	220628	1339	-	protein_coding	hypothetical protein	GAW00065.1	LENED_001557	GAW00065.1
LENED_001558	0.845774	0.344858	6.82016	6.5785	LENED_001558	BDGU01000022.1	221156	224861	3706	+	protein_coding	acetyl- synthetase-like protein	GAW00066.1	LENED_001558	GAW00066.1
LENED_001559	2.1443	0.0540758	4.11186	5.21237	LENED_001559	BDGU01000022.1	226571	229420	2850	+	protein_coding	GMC oxidoreductase	GAW00067.1	LENED_001559	GAW00067.1
LENED_001560	0.85338	0.343453	7.65138	7.42264	LENED_001560	BDGU01000022.1	231239	233040	1802	+	protein_coding	hypothetical protein	GAW00068.1	LENED_001560	GAW00068.1
LENED_001561	0.87295	0.156065	8.98656	8.79053	LENED_001561	BDGU01000022.1	233175	235589	2415	+	protein_coding	hypothetical protein	GAW00069.1	LENED_001561	GAW00069.1
LENED_001562	1.52658	0.0595876	5.86999	6.48029	LENED_001562	BDGU01000022.1	236078	238268	2191	-	protein_coding	iron reductase	GAW00070.1	LENED_001562	GAW00070.1
LENED_001563	0.495822	0.0393779	3.24826	2.23616	LENED_001563	BDGU01000022.1	239164	239699	536	-	protein_coding	hypothetical protein	GAW00071.1	LENED_001563	GAW00071.1
LENED_001564	0.964504	0.520598	8.73905	8.68691	LENED_001564	BDGU01000022.1	239926	243486	3561	-	protein_coding	alpha beta-hydrolase	GAW00072.1	LENED_001564	GAW00072.1
LENED_001566	1.56001	0.0272235	4.8196	5.46116	LENED_001566	BDGU01000022.1	243966	245047	1082	+	protein_coding	hypothetical protein	GAW00073.1	LENED_001566	GAW00073.1
LENED_001567	1.23308	0.296424	4.85083	5.1531	LENED_001567	BDGU01000022.1	245267	246230	964	-	protein_coding	HRQ family protein	GAW00074.1	LENED_001567	GAW00074.1
LENED_001569	1.3577	0.370583	0.00101368	0.442182	LENED_001569	BDGU01000022.1	258279	258294	16	-	protein_coding	hypothetical protein	GAW00075.1	LENED_001569	GAW00075.1
LENED_001568	1.3577	0.370583	0.00101368	0.442182	LENED_001568	BDGU01000022.1	258279	258294	16	-	protein_coding	hypothetical protein	GAW00076.1	LENED_001568	GAW00076.1
LENED_001570	1.291	0.0385944	8.36161	8.73009	LENED_001570	BDGU01000022.1	258772	259844	1073	-	protein_coding	zinc knuckle domain protein	GAW00077.1	LENED_001570	GAW00077.1
LENED_001571	1.18664	0.393487	10.1347	10.3816	LENED_001571	BDGU01000022.1	261251	261961	711	-	protein_coding	cytochrome c oxidase subunit v	GAW00078.1	LENED_001571	GAW00078.1
LENED_001572	0.731745	0.227153	3.84146	3.39088	LENED_001572	BDGU01000022.1	262237	263968	1732	-	protein_coding	RTA1-domain-containing protein	GAW00079.1	LENED_001572	GAW00079.1
LENED_001573	1.41181	0.42727	3.9405	4.43806	LENED_001573	BDGU01000022.1	269306	269624	319	-	protein_coding	rna polymerase iii subunit rpc82	GAW00081.1	LENED_001573	GAW00081.1
LENED_001574	1.41181	0.42727	3.9405	4.43806	LENED_001574	BDGU01000022.1	269306	269624	319	-	protein_coding	rna polymerase iii subunit rpc82	GAW00080.1	LENED_001574	GAW00080.1
LENED_001575	0.954239	0.416256	9.48115	9.41357	LENED_001575	BDGU01000022.1	269865	274884	5020	-	protein_coding	fact complex subunit spt16	GAW00082.1	LENED_001575	GAW00082.1
LENED_001576	0.770762	0.273255	3.55981	3.18417	LENED_001576	BDGU01000022.1	275809	276668	860	-	protein_coding	hypothetical protein	GAW00083.1	LENED_001576	GAW00083.1
LENED_001577	1.04991	0.715386	8.61851	8.68877	LENED_001577	BDGU01000022.1	276727	278138	1412	+	protein_coding	3-hydroxyisobutyrate dehydrogenase	GAW00084.1	LENED_001577	GAW00084.1
LENED_001578	1.04178	0.641074	9.41539	9.47444	LENED_001578	BDGU01000022.1	278577	280180	1604	+	protein_coding	nad dependent epimerase dehydratase family protein	GAW00085.1	LENED_001578	GAW00085.1
LENED_001579	1.07872	0.414947	7.52234	7.63166	LENED_001579	BDGU01000023.1	213	799	587	+	protein_coding	pyrimidine 5-nucleotidase	GAW00086.1	LENED_001579	GAW00086.1
LENED_001580	0.998777	0.96947	8.92456	8.92279	LENED_001580	BDGU01000023.1	4541	5583	1043	-	protein_coding	DUF602-domain-containing protein	GAW00087.1	LENED_001580	GAW00087.1
LENED_001581	1	1	0	0	LENED_001581	BDGU01000023.1	7019	8327	1309	+	protein_coding	hypothetical protein	GAW00088.1	LENED_001581	GAW00088.1
LENED_001582	1.14869	0.552322	1.29439	1.49438	LENED_001582	BDGU01000023.1	16490	17596	1107	-	protein_coding	retrovirus-related pol polyprotein	GAW00089.1	LENED_001582	GAW00089.1
LENED_001583	1.72584	0.37171	0.00201275	0.789313	LENED_001583	BDGU01000024.1	5011	6541	1531	+	protein_coding	protein	GAW00090.1	LENED_001583	GAW00090.1
LENED_001585	1	1	0	0	LENED_001585	BDGU01000024.1	37487	37547	61	-	protein_coding	Integrin-linked protein kinase	GAW00091.1	LENED_001585	GAW00091.1
LENED_001584	1	1	0	0	LENED_001584	BDGU01000024.1	37487	37547	61	-	protein_coding	Integrin-linked protein kinase	GAW00092.1	LENED_001584	GAW00092.1
LENED_001586	0.9607	0.862565	3.55264	3.49479	LENED_001586	BDGU01000024.1	38946	41220	2275	+	protein_coding	hypothetical protein	GAW00093.1	LENED_001586	GAW00093.1
LENED_001587	0.971655	0.754176	7.00456	6.96308	LENED_001587	BDGU01000024.1	47434	50359	2926	+	protein_coding	fad nad -binding domain-containing protein	GAW00094.1	LENED_001587	GAW00094.1
LENED_001588	1.02824	0.782464	9.1308	9.17098	LENED_001588	BDGU01000024.1	50442	51194	753	-	protein_coding	hypothetical protein	GAW00095.1	LENED_001588	GAW00095.1
LENED_001589	0.99006	0.916768	9.79599	9.78158	LENED_001589	BDGU01000024.1	51444	52681	1238	+	protein_coding	microtubule binding protein	GAW00096.1	LENED_001589	GAW00096.1
LENED_001591	0.440764	0.241155	1.63443	0.452504	LENED_001591	BDGU01000024.1	55302	55310	9	-	protein_coding	MFS general substrate transporter	GAW00098.1	LENED_001591	GAW00098.1
LENED_001592	0.440764	0.241155	1.63443	0.452504	LENED_001592	BDGU01000024.1	55302	55310	9	-	protein_coding	MFS general substrate transporter	GAW00097.1	LENED_001592	GAW00097.1
LENED_001590	0.440764	0.241155	1.63443	0.452504	LENED_001590	BDGU01000024.1	55302	55310	9	-	protein_coding	MFS general substrate transporter	GAW00099.1	LENED_001590	GAW00099.1
LENED_001593	0.772874	0.657636	2.47908	2.10738	LENED_001593	BDGU01000024.1	55366	55911	546	-	protein_coding	hypothetical protein	GAW00100.1	LENED_001593	GAW00100.1
LENED_001594	0.955859	0.779524	7.44743	7.38229	LENED_001594	BDGU01000024.1	64052	65351	1300	-	protein_coding	hypothetical protein	GAW00101.1	LENED_001594	GAW00101.1
LENED_001595	0.456569	0.154166	5.03712	3.90602	LENED_001595	BDGU01000024.1	65764	68521	2758	+	protein_coding	serine carboxypeptidase	GAW00102.1	LENED_001595	GAW00102.1
LENED_001597	1.19258	0.100615	10.0889	10.343	LENED_001597	BDGU01000024.1	70941	73254	2314	-	protein_coding	20S proteasome subunit	GAW00103.1	LENED_001597	GAW00103.1
LENED_001599	1.20832	0.144325	5.91625	6.18926	LENED_001599	BDGU01000024.1	73308	73354	47	+	protein_coding	hypothetical protein	GAW00105.1	LENED_001599	GAW00105.1
LENED_001598	1.20832	0.144325	5.91625	6.18926	LENED_001598	BDGU01000024.1	73308	73354	47	+	protein_coding	hypothetical protein	GAW00104.1	LENED_001598	GAW00104.1
LENED_001600	1	1	0	0	LENED_001600	BDGU01000024.1	73501	73570	70	+	protein_coding	hypothetical protein	GAW00106.1	LENED_001600	GAW00106.1
LENED_001601	1.2343	0.145181	11.3174	11.621	LENED_001601	BDGU01000024.1	75936	78111	2176	+	protein_coding	Protein rot1	GAW00107.1	LENED_001601	GAW00107.1
LENED_001602	0.746303	0.378514	0.427471	0.00530364	LENED_001602	BDGU01000025.1	779	3792	3014	+	protein_coding	hypothetical protein	GAW00108.1	LENED_001602	GAW00108.1
LENED_001603	1	1	0	0	LENED_001603	BDGU01000025.1	4889	6247	1359	+	protein_coding	hypothetical protein	GAW00109.1	LENED_001603	GAW00109.1
LENED_001604	0.979685	0.870294	6.18365	6.15404	LENED_001604	BDGU01000025.1	6514	7869	1356	+	protein_coding	hypothetical protein	GAW00110.1	LENED_001604	GAW00110.1
LENED_001605	0.984552	0.830129	7.59104	7.56858	LENED_001605	BDGU01000025.1	7906	8756	851	-	protein_coding	SH3-domain-containing protein	GAW00111.1	LENED_001605	GAW00111.1
LENED_001606	1.18972	0.38945	4.72814	4.97877	LENED_001606	BDGU01000025.1	23941	25155	1215	-	protein_coding	hypothetical protein	GAW00112.1	LENED_001606	GAW00112.1
LENED_001607	0.825588	0.478119	1.78518	1.50868	LENED_001607	BDGU01000025.1	26829	27739	911	-	protein_coding	oxaloacetate acetylhydrolase	GAW00113.1	LENED_001607	GAW00113.1
LENED_001608	1.04347	0.326304	9.97971	10.0411	LENED_001608	BDGU01000025.1	28071	29692	1622	+	protein_coding	NAP-domain-containing protein	GAW00114.1	LENED_001608	GAW00114.1
LENED_001609	0.724595	0.37948	6.39092	5.92617	LENED_001609	BDGU01000025.1	30037	33207	3171	-	protein_coding	alpha-ketoglutarate-dependent taurine dioxygenase	GAW00115.1	LENED_001609	GAW00115.1
LENED_001610	1.10993	0.34154	4.83563	4.98609	LENED_001610	BDGU01000025.1	34804	35741	938	-	protein_coding	acyl- N-acyltransferase	GAW00116.1	LENED_001610	GAW00116.1
LENED_001611	7.20569	0.000893853	5.52379	8.37292	LENED_001611	BDGU01000025.1	37446	40185	2740	+	protein_coding	FAD NAD -binding domain-containing protein	GAW00117.1	LENED_001611	GAW00117.1
LENED_001612	0.506032	0.363346	1.47093	0.488233	LENED_001612	BDGU01000025.1	40712	41203	492	+	protein_coding	hypothetical protein	GAW00118.1	LENED_001612	GAW00118.1
LENED_001614	1.04048	0.822068	4.98166	5.03892	LENED_001614	BDGU01000025.1	43759	43874	116	-	protein_coding	hypothetical protein	GAW00119.1	LENED_001614	GAW00119.1
LENED_001613	1.04048	0.822068	4.98166	5.03892	LENED_001613	BDGU01000025.1	43759	43874	116	-	protein_coding	hypothetical protein	GAW00120.1	LENED_001613	GAW00120.1
LENED_001615	0.614998	0.120938	3.42036	2.71901	LENED_001615	BDGU01000025.1	44321	45129	809	+	protein_coding	hypothetical protein	GAW00121.1	LENED_001615	GAW00121.1
LENED_001616	1.09592	0.439057	7.36452	7.49667	LENED_001616	BDGU01000025.1	46752	50715	3964	+	protein_coding	oxysterol-binding protein	GAW00122.1	LENED_001616	GAW00122.1
LENED_001617	2.30967	0.0354199	1.69389	2.90157	LENED_001617	BDGU01000025.1	52770	52790	21	+	protein_coding	carbohydrate esterase family 8 protein	GAW00123.1	LENED_001617	GAW00123.1
LENED_001618	2.30967	0.0354199	1.69389	2.90157	LENED_001618	BDGU01000025.1	52770	52790	21	+	protein_coding	carbohydrate esterase family 8 protein	GAW00124.1	LENED_001618	GAW00124.1
LENED_001619	1.11754	0.64198	6.6153	6.77562	LENED_001619	BDGU01000025.1	57273	58380	1108	+	protein_coding	fun34 transmembrane protein	GAW00125.1	LENED_001619	GAW00125.1
LENED_001621	1.02124	0.957718	0.429324	0.45965	LENED_001621	BDGU01000025.1	61389	62073	685	+	protein_coding	hypothetical protein	GAW00126.1	LENED_001621	GAW00126.1
LENED_001623	1	1	0	0	LENED_001623	BDGU01000026.1	1172	1573	402	-	protein_coding	gag protein	GAW00127.1	LENED_001623	GAW00127.1
LENED_001624	1.53078	0.412626	3.21248	3.82675	LENED_001624	BDGU01000027.1	10458	11336	879	-	protein_coding	O-methyltransferase family 3 protein	GAW00128.1	LENED_001624	GAW00128.1
LENED_001625	0.713507	0.0196661	6.77697	6.28996	LENED_001625	BDGU01000027.1	12440	13206	767	+	protein_coding	opioid growth factor receptor-like 1-like	GAW00129.1	LENED_001625	GAW00129.1
LENED_001626	1.62566	0.0398153	5.0174	5.71842	LENED_001626	BDGU01000027.1	13375	14117	743	-	protein_coding	hypothetical protein	GAW00130.1	LENED_001626	GAW00130.1
LENED_001627	1.0961	0.225249	8.11394	8.24632	LENED_001627	BDGU01000027.1	14921	17401	2481	+	protein_coding	vacuolar protein sorting-associated protein 45	GAW00131.1	LENED_001627	GAW00131.1
LENED_001628	1.02705	0.821277	10.2025	10.241	LENED_001628	BDGU01000027.1	17656	19517	1862	+	protein_coding	endoplasmic reticulum-derived transport vesicle ERV46	GAW00132.1	LENED_001628	GAW00132.1
LENED_001629	0.969633	0.594268	8.70887	8.66438	LENED_001629	BDGU01000027.1	19878	21669	1792	+	protein_coding	endoplasmic reticulum-derived transport vesicle ERV46	GAW00133.1	LENED_001629	GAW00133.1
LENED_001630	2.15753	0.118426	1.55878	2.66816	LENED_001630	BDGU01000027.1	22331	23373	1043	-	protein_coding	malate dehydrogenase	GAW00134.1	LENED_001630	GAW00134.1
LENED_001632	0.70233	0.323516	2.21412	1.70434	LENED_001632	BDGU01000027.1	32337	34028	1692	-	protein_coding	Cytochrome P450 partial	GAW00135.1	LENED_001632	GAW00135.1
LENED_001633	0.794387	0.628542	3.79125	3.45916	LENED_001633	BDGU01000027.1	35901	37861	1961	+	protein_coding	hypothetical protein	GAW00136.1	LENED_001633	GAW00136.1
LENED_001634	1.18579	0.0657133	6.27001	6.51586	LENED_001634	BDGU01000027.1	37908	41787	3880	-	protein_coding	hypothetical protein	GAW00137.1	LENED_001634	GAW00137.1
LENED_001635	1.00453	0.993948	1.50195	1.50848	LENED_001635	BDGU01000027.1	42372	44081	1710	-	protein_coding	hypothetical protein	GAW00138.1	LENED_001635	GAW00138.1
LENED_001636	0.819244	0.0783411	7.70897	7.42133	LENED_001636	BDGU01000027.1	44869	47161	2293	+	protein_coding	cytochrome p450	GAW00139.1	LENED_001636	GAW00139.1
LENED_001639	0.748487	0.64224	0.889961	0.47201	LENED_001639	BDGU01000027.1	59103	59389	287	+	protein_coding	hypothetical protein	GAW00140.1	LENED_001639	GAW00140.1
LENED_001640	0.633206	0.0201284	5.61389	4.95464	LENED_001640	BDGU01000027.1	60353	60804	452	-	protein_coding	hypothetical protein	GAW00141.1	LENED_001640	GAW00141.1
LENED_001641	1.11809	0.3782	8.88873	9.04977	LENED_001641	BDGU01000027.1	64088	67407	3320	+	protein_coding	regulatory protein ral2	GAW00142.1	LENED_001641	GAW00142.1
LENED_001642	1.15191	0.0468484	8.05244	8.25646	LENED_001642	BDGU01000027.1	68228	69908	1681	-	protein_coding	ring finger domain-containing protein	GAW00143.1	LENED_001642	GAW00143.1
LENED_001644	1	1	0	0	LENED_001644	BDGU01000027.1	74755	74786	32	+	protein_coding	hypothetical protein	GAW00144.1	LENED_001644	GAW00144.1
LENED_001645	1	1	0	0	LENED_001645	BDGU01000027.1	74755	74786	32	+	protein_coding	hypothetical protein	GAW00145.1	LENED_001645	GAW00145.1
LENED_001646	1.14488	0.59524	4.19007	4.38526	LENED_001646	BDGU01000027.1	76467	76956	490	+	protein_coding	hypothetical protein	GAW00146.1	LENED_001646	GAW00146.1
LENED_001647	2.53366	0.257331	0.613335	1.95456	LENED_001647	BDGU01000027.1	78332	78891	560	+	protein_coding	hypothetical protein	GAW00147.1	LENED_001647	GAW00147.1
LENED_001648	1.15642	0.171958	5.99992	6.20959	LENED_001648	BDGU01000027.1	79058	80637	1580	-	protein_coding	Metallo-dependent hydrolase	GAW00148.1	LENED_001648	GAW00148.1
LENED_001649	0.842773	0.385794	5.63551	5.38873	LENED_001649	BDGU01000027.1	83133	86026	2894	-	protein_coding	hypothetical protein	GAW00149.1	LENED_001649	GAW00149.1
LENED_001650	0.878793	0.157058	6.45428	6.26787	LENED_001650	BDGU01000027.1	87457	89717	2261	-	protein_coding	xylosidase arabinosidase	GAW00150.1	LENED_001650	GAW00150.1
LENED_001651	0.580994	0.00129102	8.75653	7.97313	LENED_001651	BDGU01000027.1	90317	92367	2051	-	protein_coding	glycoside hydrolase family 128 protein	GAW00151.1	LENED_001651	GAW00151.1
LENED_001652	1.18686	0.312842	7.6858	7.93295	LENED_001652	BDGU01000027.1	92629	93671	1043	+	protein_coding	Emopamil-binding protein	GAW00152.1	LENED_001652	GAW00152.1
LENED_001653	0.565236	0.0144869	12.8778	12.0548	LENED_001653	BDGU01000027.1	94115	94785	671	-	protein_coding	hypothetical protein	GAW00153.1	LENED_001653	GAW00153.1
LENED_001654	0.607	0.00308432	8.97889	8.25866	LENED_001654	BDGU01000027.1	96296	96453	158	-	protein_coding	hypothetical protein	GAW00154.1	LENED_001654	GAW00154.1
LENED_001655	0.607	0.00308432	8.97889	8.25866	LENED_001655	BDGU01000027.1	96296	96453	158	-	protein_coding	hypothetical protein	GAW00155.1	LENED_001655	GAW00155.1
LENED_001656	0.706601	0.084891	8.34664	7.84561	LENED_001656	BDGU01000027.1	97257	101552	4296	+	protein_coding	hypothetical protein	GAW00156.1	LENED_001656	GAW00156.1
LENED_001657	1.66914	0.273743	1.57215	2.31125	LENED_001657	BDGU01000027.1	102070	103237	1168	+	protein_coding	protein	GAW00157.1	LENED_001657	GAW00157.1
LENED_001658	1.08526	0.408612	7.85791	7.97595	LENED_001658	BDGU01000027.1	104065	105336	1272	+	protein_coding	CAF1-domain-containing protein	GAW00158.1	LENED_001658	GAW00158.1
LENED_001659	1.70658	0.337391	4.64629	5.4174	LENED_001659	BDGU01000027.1	105536	106428	893	-	protein_coding	hhe domain protein	GAW00159.1	LENED_001659	GAW00159.1
LENED_001660	0.560229	0.20094	9.55033	8.71442	LENED_001660	BDGU01000027.1	117357	121054	3698	-	protein_coding	hypothetical protein	GAW00160.1	LENED_001660	GAW00160.1
LENED_001661	0.508798	0.00471032	13.1012	12.1264	LENED_001661	BDGU01000027.1	121963	122562	600	+	protein_coding	Non-catalytic module family EXPN protein	GAW00161.1	LENED_001661	GAW00161.1
LENED_001662	0.829311	0.10329	8.54934	8.27932	LENED_001662	BDGU01000027.1	123143	124102	960	-	protein_coding	hypothetical protein	GAW00162.1	LENED_001662	GAW00162.1
LENED_001663	1.00951	0.94869	7.30316	7.31681	LENED_001663	BDGU01000028.1	3105	6210	3106	-	protein_coding	ABC1-domain-containing protein	GAW00163.1	LENED_001663	GAW00163.1
LENED_001664	1.9435	0.301649	1.14424	2.10289	LENED_001664	BDGU01000028.1	6849	7577	729	+	protein_coding	hypothetical protein	GAW00164.1	LENED_001664	GAW00164.1
LENED_001665	1.27172	0.67188	0.951606	1.29838	LENED_001665	BDGU01000028.1	8065	8644	580	-	protein_coding	hypothetical protein	GAW00165.1	LENED_001665	GAW00165.1
LENED_001666	0.831926	0.606327	0.731581	0.466108	LENED_001666	BDGU01000028.1	18060	18697	638	-	protein_coding	hypothetical protein	GAW00166.1	LENED_001666	GAW00166.1
LENED_001667	1.1185	0.578194	7.32909	7.49065	LENED_001667	BDGU01000028.1	21497	22197	701	+	protein_coding	hypothetical protein	GAW00167.1	LENED_001667	GAW00167.1
LENED_001668	0.848329	0.0335853	10.26	10.0227	LENED_001668	BDGU01000028.1	28894	31308	2415	-	protein_coding	aldehyde dehydrogenase	GAW00168.1	LENED_001668	GAW00168.1
LENED_001669	1.07984	0.0901268	8.57146	8.68227	LENED_001669	BDGU01000028.1	33528	34604	1077	-	protein_coding	nf-kappa-b-activating protein	GAW00169.1	LENED_001669	GAW00169.1
LENED_001670	0.931802	0.689721	5.42886	5.32696	LENED_001670	BDGU01000028.1	35313	36557	1245	-	protein_coding	kinase-like protein	GAW00170.1	LENED_001670	GAW00170.1
LENED_001671	0.957003	0.39832	7.31449	7.25109	LENED_001671	BDGU01000028.1	36795	39396	2602	+	protein_coding	purine transporter	GAW00171.1	LENED_001671	GAW00171.1
LENED_001672	0.486244	0.448727	3.67166	2.63141	LENED_001672	BDGU01000028.1	40624	42731	2108	-	protein_coding	hypothetical protein	GAW00172.1	LENED_001672	GAW00172.1
LENED_001673	2.03128	0.0032757	9.4526	10.475	LENED_001673	BDGU01000028.1	43151	44691	1541	+	protein_coding	S-adenosyl-L-methionine-dependent methyltransferase	GAW00173.1	LENED_001673	GAW00173.1
LENED_001674	0.418682	0.00788281	7.14175	5.88568	LENED_001674	BDGU01000028.1	47143	51745	4603	-	protein_coding	RNA-dependent RNA polymerase	GAW00174.1	LENED_001674	GAW00174.1
LENED_001675	1.29839	0.00163016	6.07459	6.45131	LENED_001675	BDGU01000028.1	72391	73180	790	+	protein_coding	Rho GTPase activation protein	GAW00175.1	LENED_001675	GAW00175.1
LENED_001676	1.21092	0.115265	7.26848	7.54458	LENED_001676	BDGU01000028.1	73309	74038	730	+	protein_coding	Rho GTPase activation protein	GAW00176.1	LENED_001676	GAW00176.1
LENED_001677	2.47308	0.15207	6.14125	7.44756	LENED_001677	BDGU01000028.1	74391	76437	2047	+	protein_coding	glycoside hydrolase family 17 protein	GAW00177.1	LENED_001677	GAW00177.1
LENED_001678	0.881614	0.242883	10.3506	10.1688	LENED_001678	BDGU01000028.1	78096	79236	1141	-	protein_coding	f-actin capping protein beta subunit	GAW00178.1	LENED_001678	GAW00178.1
LENED_001679	0.872845	0.0890638	9.1023	8.90609	LENED_001679	BDGU01000028.1	80399	81389	991	-	protein_coding	translation initiation factor eIF3 subunit	GAW00179.1	LENED_001679	GAW00179.1
LENED_001680	0.842658	0.438426	6.23812	5.99114	LENED_001680	BDGU01000028.1	81762	82342	581	+	protein_coding	ubiquinone biosynthesis protein coq9	GAW00180.1	LENED_001680	GAW00180.1
LENED_001681	0.585413	0.00305006	7.20574	6.43326	LENED_001681	BDGU01000028.1	83311	84594	1284	-	protein_coding	hypothetical protein	GAW00181.1	LENED_001681	GAW00181.1
LENED_001682	1.29737	0.1406	7.07242	7.448	LENED_001682	BDGU01000028.1	85018	85997	980	+	protein_coding	vacuole non-autophagic-related protein	GAW00182.1	LENED_001682	GAW00182.1
LENED_001683	0.45401	0.163463	3.57763	2.43843	LENED_001683	BDGU01000028.1	86203	86827	625	-	protein_coding	hypothetical protein	GAW00183.1	LENED_001683	GAW00183.1
LENED_001684	0.932623	0.667102	6.21776	6.11713	LENED_001684	BDGU01000028.1	87363	88154	792	-	protein_coding	cyclophilin-like protein	GAW00184.1	LENED_001684	GAW00184.1
LENED_001685	0.961246	0.519467	8.8175	8.76048	LENED_001685	BDGU01000028.1	88309	90486	2178	+	protein_coding	guanine nucleotide-binding protein	GAW00185.1	LENED_001685	GAW00185.1
LENED_001686	1.19172	0.125171	9.01854	9.27159	LENED_001686	BDGU01000028.1	91324	92034	711	-	protein_coding	cytochrome b5	GAW00186.1	LENED_001686	GAW00186.1
LENED_001688	1.0143	0.875022	7.98978	8.01027	LENED_001688	BDGU01000028.1	95416	96645	1230	-	protein_coding	helix-loop-helix dna-binding domain protein	GAW00187.1	LENED_001688	GAW00187.1
LENED_001689	1.05995	0.125245	7.60813	7.69213	LENED_001689	BDGU01000028.1	99059	100325	1267	+	protein_coding	trna acetyltransferase	GAW00188.1	LENED_001689	GAW00188.1
LENED_001690	1.042	0.857991	6.44982	6.50918	LENED_001690	BDGU01000028.1	105086	106696	1611	+	protein_coding	P-loop containing nucleoside triphosphate hydrolase protein	GAW00189.1	LENED_001690	GAW00189.1
LENED_001691	1.11815	0.853009	1.31675	1.47787	LENED_001691	BDGU01000028.1	107660	107933	274	-	protein_coding	metal dependent phosphohydrolase	GAW00190.1	LENED_001691	GAW00190.1
LENED_001692	1.09643	0.658709	8.60326	8.73607	LENED_001692	BDGU01000028.1	108054	110210	2157	+	protein_coding	ZIP-like iron-zinc transporter	GAW00191.1	LENED_001692	GAW00191.1
LENED_001693	1.08129	0.501223	8.16184	8.2746	LENED_001693	BDGU01000028.1	111044	111660	617	+	protein_coding	nudix family protein	GAW00192.1	LENED_001693	GAW00192.1
LENED_001694	1.62641	0.0394679	9.1845	9.88619	LENED_001694	BDGU01000028.1	113572	116651	3080	+	protein_coding	DAO-domain-containing protein	GAW00193.1	LENED_001694	GAW00193.1
LENED_001695	0.57984	0.0988089	5.33715	4.55087	LENED_001695	BDGU01000028.1	118709	119984	1276	-	protein_coding	enoyl- hydratase isomerase family protein	GAW00194.1	LENED_001695	GAW00194.1
LENED_001696	0.932379	0.166938	8.12401	8.023	LENED_001696	BDGU01000028.1	123044	124729	1686	+	protein_coding	Protein RAI1	GAW00195.1	LENED_001696	GAW00195.1
LENED_001697	0.927817	0.304718	7.71134	7.60325	LENED_001697	BDGU01000028.1	125121	126976	1856	+	protein_coding	hypothetical protein	GAW00196.1	LENED_001697	GAW00196.1
LENED_001698	1.41093	0.0633271	8.67152	9.16817	LENED_001698	BDGU01000028.1	128849	130739	1891	+	protein_coding	sugar transporter	GAW00197.1	LENED_001698	GAW00197.1
LENED_001699	0.988273	0.930847	6.3536	6.33658	LENED_001699	BDGU01000028.1	131152	131719	568	+	protein_coding	cytochrome b5	GAW00198.1	LENED_001699	GAW00198.1
LENED_001700	0.728046	0.18904	3.81049	3.35259	LENED_001700	BDGU01000028.1	135256	135891	636	+	protein_coding	hypothetical protein	GAW00199.1	LENED_001700	GAW00199.1
LENED_001701	0.657107	0.170574	4.58374	3.97794	LENED_001701	BDGU01000028.1	135979	136999	1021	-	protein_coding	endo- -beta-xylanase precursor	GAW00200.1	LENED_001701	GAW00200.1
LENED_001702	0.722517	0.401587	9.61747	9.14857	LENED_001702	BDGU01000028.1	137557	139248	1692	+	protein_coding	Alpha-ketoglutarate-dependent sulfonate dioxygenase	GAW00201.1	LENED_001702	GAW00201.1
LENED_001703	0.888207	0.504409	7.42877	7.25774	LENED_001703	BDGU01000028.1	140151	142349	2199	-	protein_coding	gata-type sexual development transcription factor	GAW00202.1	LENED_001703	GAW00202.1
LENED_001704	0.979011	0.937688	4.1823	4.15169	LENED_001704	BDGU01000028.1	148147	148752	606	-	protein_coding	mediator of rna polymerase ii transcription subunit 22-like	GAW00203.1	LENED_001704	GAW00203.1
LENED_001705	1.21043	0.14847	10.0587	10.3342	LENED_001705	BDGU01000028.1	149155	153282	4128	-	protein_coding	fungal specific actin related protein	GAW00204.1	LENED_001705	GAW00204.1
LENED_001706	1.08616	0.608186	7.26553	7.38476	LENED_001706	BDGU01000028.1	153739	156275	2537	-	protein_coding	hypothetical protein	GAW00205.1	LENED_001706	GAW00205.1
LENED_001707	0.622843	0.0159104	8.07087	7.38781	LENED_001707	BDGU01000028.1	157536	161123	3588	+	protein_coding	OPT oligopeptide transporter	GAW00206.1	LENED_001707	GAW00206.1
LENED_001708	1.16069	0.200321	9.13319	9.34817	LENED_001708	BDGU01000028.1	161241	165397	4157	-	protein_coding	mitochondrial carrier	GAW00207.1	LENED_001708	GAW00207.1
LENED_001709	0.648137	0.214794	6.63145	6.00583	LENED_001709	BDGU01000028.1	166699	168264	1566	-	protein_coding	hypothetical protein	GAW00208.1	LENED_001709	GAW00208.1
LENED_001710	1.36088	0.096611	10.3782	10.8228	LENED_001710	BDGU01000028.1	168918	172428	3511	-	protein_coding	hypothetical protein	GAW00209.1	LENED_001710	GAW00209.1
LENED_001711	0.97663	0.674913	7.28106	7.24695	LENED_001711	BDGU01000028.1	173941	174964	1024	+	protein_coding	hypothetical protein	GAW00210.1	LENED_001711	GAW00210.1
LENED_001712	0.818471	0.0264498	7.3063	7.0173	LENED_001712	BDGU01000028.1	175152	176695	1544	-	protein_coding	alpha beta-hydrolase	GAW00211.1	LENED_001712	GAW00211.1
LENED_001713	0.946691	0.488927	10.0724	9.99338	LENED_001713	BDGU01000028.1	176889	178483	1595	+	protein_coding	alpha beta-hydrolase	GAW00212.1	LENED_001713	GAW00212.1
LENED_001714	1.03559	0.582127	8.76751	8.81797	LENED_001714	BDGU01000028.1	183620	186425	2806	-	protein_coding	glycoside hydrolase family 37 protein	GAW00213.1	LENED_001714	GAW00213.1
LENED_001715	0.611287	0.244397	3.76889	3.05881	LENED_001715	BDGU01000028.1	186906	189440	2535	-	protein_coding	MFS general substrate transporter	GAW00214.1	LENED_001715	GAW00214.1
LENED_001716	0.9123	0.36507	7.47329	7.34087	LENED_001716	BDGU01000028.1	192696	193946	1251	+	protein_coding	hypothetical protein	GAW00215.1	LENED_001716	GAW00215.1
LENED_001717	1.31382	0.121528	10.0554	10.4491	LENED_001717	BDGU01000028.1	194039	196153	2115	-	protein_coding	mitochondrial protein	GAW00216.1	LENED_001717	GAW00216.1
LENED_001719	0.961654	0.403102	7.75389	7.69748	LENED_001719	BDGU01000028.1	203202	204152	951	+	protein_coding	hypothetical protein	GAW00217.1	LENED_001719	GAW00217.1
LENED_001720	1.00275	0.9459	8.68539	8.68936	LENED_001720	BDGU01000028.1	204339	207238	2900	-	protein_coding	nucleoporin nup45	GAW00218.1	LENED_001720	GAW00218.1
LENED_001721	0.739644	0.0329379	9.83535	9.40025	LENED_001721	BDGU01000028.1	207486	208125	640	-	protein_coding	hypothetical protein	GAW00219.1	LENED_001721	GAW00219.1
LENED_001722	0.854401	0.339295	4.26669	4.03967	LENED_001722	BDGU01000028.1	210289	211049	761	-	protein_coding	hypothetical protein	GAW00220.1	LENED_001722	GAW00220.1
LENED_001723	0.992123	0.905645	9.31323	9.30182	LENED_001723	BDGU01000028.1	212962	214794	1833	-	protein_coding	hypothetical protein	GAW00221.1	LENED_001723	GAW00221.1
LENED_001724	1.02395	0.699366	8.4905	8.52465	LENED_001724	BDGU01000028.1	217949	218789	841	+	protein_coding	protein fra10ac1	GAW00222.1	LENED_001724	GAW00222.1
LENED_001725	0.92841	0.49409	7.58398	7.47681	LENED_001725	BDGU01000028.1	218974	219925	952	-	protein_coding	eukaryotic translation initiation factor 6	GAW00223.1	LENED_001725	GAW00223.1
LENED_001726	0.827616	0.0504636	6.43934	6.16637	LENED_001726	BDGU01000028.1	220369	221683	1315	+	protein_coding	DUF185-domain-containing protein	GAW00224.1	LENED_001726	GAW00224.1
LENED_001727	1.19409	0.265442	9.96286	10.2188	LENED_001727	BDGU01000028.1	222085	223303	1219	-	protein_coding	hypothetical protein	GAW00225.1	LENED_001727	GAW00225.1
LENED_001728	1	1	0	0	LENED_001728	BDGU01000028.1	233727	234287	561	-	protein_coding	hypothetical protein	GAW00226.1	LENED_001728	GAW00226.1
LENED_001729	1	1	0	0	LENED_001729	BDGU01000028.1	236157	236732	576	+	protein_coding	hypothetical protein	GAW00227.1	LENED_001729	GAW00227.1
LENED_001730	0.684131	0.345999	1.65003	1.10238	LENED_001730	BDGU01000028.1	241052	241797	746	+	protein_coding	sc15 protein	GAW00228.1	LENED_001730	GAW00228.1
LENED_001731	1.04692	0.56043	7.24634	7.31249	LENED_001731	BDGU01000028.1	242833	245260	2428	+	protein_coding	2-isopropylmalate synthase	GAW00229.1	LENED_001731	GAW00229.1
LENED_001732	0.700237	0.132333	5.39545	4.88136	LENED_001732	BDGU01000028.1	248043	249186	1144	-	protein_coding	nudix family	GAW00230.1	LENED_001732	GAW00230.1
LENED_001733	0.862251	0.45122	6.58769	6.37387	LENED_001733	BDGU01000028.1	249610	251379	1770	-	protein_coding	HAD subfamily IIID h	GAW00231.1	LENED_001733	GAW00231.1
LENED_001734	0.785574	0.00964175	7.79074	7.44256	LENED_001734	BDGU01000028.1	251589	252676	1088	-	protein_coding	cop9 signalosome complex subunit 8	GAW00232.1	LENED_001734	GAW00232.1
LENED_001735	0.886598	0.287733	7.83886	7.66521	LENED_001735	BDGU01000028.1	252820	253818	999	+	protein_coding	adaptin ear-binding coat-associated protein 1 NECAP-1	GAW00233.1	LENED_001735	GAW00233.1
LENED_001736	0.836748	0.639367	4.54286	4.28573	LENED_001736	BDGU01000028.1	255000	257045	2046	+	protein_coding	glycoside hydrolase family 6 protein	GAW00234.1	LENED_001736	GAW00234.1
LENED_001737	0.997077	0.850525	8.97463	8.9704	LENED_001737	BDGU01000028.1	257625	259616	1992	+	protein_coding	cysteine desulfurase NFS1	GAW00235.1	LENED_001737	GAW00235.1
LENED_001738	1.42157	0.0737664	9.8632	10.3707	LENED_001738	BDGU01000028.1	260020	261502	1483	+	protein_coding	Serine arginine-rich splicing factor 4	GAW00236.1	LENED_001738	GAW00236.1
LENED_001739	1.13734	0.280611	8.15187	8.33753	LENED_001739	BDGU01000028.1	264074	265864	1791	+	protein_coding	3-hydroxyisobutyryl-coenzyme A hydrolase isoform 1	GAW00237.1	LENED_001739	GAW00237.1
LENED_001740	0.511106	0.131387	3.07704	2.10873	LENED_001740	BDGU01000028.1	267124	268614	1491	+	protein_coding	Indoleamine -dioxygenase	GAW00238.1	LENED_001740	GAW00238.1
LENED_001741	1.08134	0.203979	8.87143	8.98425	LENED_001741	BDGU01000028.1	269045	271313	2269	+	protein_coding	replication factor-a protein 1	GAW00239.1	LENED_001741	GAW00239.1
LENED_001742	1.35569	0.0658184	8.02747	8.46651	LENED_001742	BDGU01000028.1	271955	272893	939	-	protein_coding	hypothetical protein	GAW00240.1	LENED_001742	GAW00240.1
LENED_001743	1.01332	0.558572	9.63277	9.65186	LENED_001743	BDGU01000028.1	274451	275616	1166	+	protein_coding	clp1-like protein	GAW00241.1	LENED_001743	GAW00241.1
LENED_001744	0.814511	0.202205	9.36994	9.07394	LENED_001744	BDGU01000028.1	276508	278472	1965	-	protein_coding	hypothetical protein	GAW00242.1	LENED_001744	GAW00242.1
LENED_001745	1.44653	0.00713767	7.10041	7.63301	LENED_001745	BDGU01000028.1	280544	284178	3635	-	protein_coding	replication factor-a protein 1	GAW00243.1	LENED_001745	GAW00243.1
LENED_001746	0.82932	0.104125	8.05511	7.78511	LENED_001746	BDGU01000028.1	284468	285338	871	+	protein_coding	vacuolar protein sorting-associated protein 28	GAW00244.1	LENED_001746	GAW00244.1
LENED_001747	0.5521	0.328414	4.43374	3.57674	LENED_001747	BDGU01000028.1	287891	290091	2201	+	protein_coding	protein	GAW00245.1	LENED_001747	GAW00245.1
LENED_001748	0.726018	0.0924839	5.67536	5.21343	LENED_001748	BDGU01000028.1	291205	292615	1411	-	protein_coding	aldo keto reductase	GAW00246.1	LENED_001748	GAW00246.1
LENED_001749	1.49034	0.105202	10.3064	10.882	LENED_001749	BDGU01000028.1	295956	296736	781	+	protein_coding	40S ribosomal protein S26	GAW00247.1	LENED_001749	GAW00247.1
LENED_001750	0.804128	0.416323	7.39204	7.07754	LENED_001750	BDGU01000028.1	301659	304092	2434	-	protein_coding	protein	GAW00248.1	LENED_001750	GAW00248.1
LENED_001751	0.844135	0.144166	7.90422	7.65976	LENED_001751	BDGU01000028.1	310364	312301	1938	+	protein_coding	hypothetical protein	GAW00249.1	LENED_001751	GAW00249.1
LENED_001752	0.902838	0.573928	6.91065	6.76319	LENED_001752	BDGU01000028.1	312497	313648	1152	-	protein_coding	ras-related gtp binding a	GAW00250.1	LENED_001752	GAW00250.1
LENED_001753	0.843653	0.0127401	8.85782	8.61254	LENED_001753	BDGU01000028.1	313820	314492	673	-	protein_coding	dimethylribityllumazine synthase	GAW00251.1	LENED_001753	GAW00251.1
LENED_001754	1.58538	0.00955579	7.16459	7.82943	LENED_001754	BDGU01000028.1	314611	316638	2028	+	protein_coding	chaperone	GAW00252.1	LENED_001754	GAW00252.1
LENED_001755	0.446296	0.0437146	3.62537	2.46144	LENED_001755	BDGU01000028.1	317702	318826	1125	-	protein_coding	hypothetical protein	GAW00253.1	LENED_001755	GAW00253.1
LENED_001756	0.874681	0.110578	9.13172	8.93855	LENED_001756	BDGU01000028.1	320218	321639	1422	+	protein_coding	actin-related protein ARPC3	GAW00254.1	LENED_001756	GAW00254.1
LENED_001757	1.14003	0.0576424	8.02845	8.21753	LENED_001757	BDGU01000028.1	321710	324021	2312	-	protein_coding	DASH complex subunit dad3	GAW00255.1	LENED_001757	GAW00255.1
LENED_001758	1.04236	0.524592	8.67707	8.73692	LENED_001758	BDGU01000028.1	325038	327695	2658	+	protein_coding	YTH-domain-containing protein	GAW00256.1	LENED_001758	GAW00256.1
LENED_001759	0.798753	0.233832	6.76968	6.4455	LENED_001759	BDGU01000028.1	330741	333709	2969	-	protein_coding	nucleolus protein	GAW00257.1	LENED_001759	GAW00257.1
LENED_001760	0.837778	0.0390522	10.4824	10.227	LENED_001760	BDGU01000028.1	339090	340568	1479	-	protein_coding	alanine aminotransferase	GAW00258.1	LENED_001760	GAW00258.1
LENED_001761	0.794223	0.116067	6.14358	5.8112	LENED_001761	BDGU01000028.1	341084	342020	937	-	protein_coding	hypothetical protein	GAW00259.1	LENED_001761	GAW00259.1
LENED_001762	0.823488	0.169655	6.61483	6.33465	LENED_001762	BDGU01000028.1	343745	347917	4173	-	protein_coding	cytochrome P450	GAW00260.1	LENED_001762	GAW00260.1
LENED_001763	1.05917	0.543164	9.70939	9.79233	LENED_001763	BDGU01000028.1	349774	350865	1092	-	protein_coding	ras-domain-containing protein	GAW00261.1	LENED_001763	GAW00261.1
LENED_001764	0.7846	0.624827	4.20949	3.85952	LENED_001764	BDGU01000028.1	351128	351615	488	+	protein_coding	rhamnose mutarotase	GAW00262.1	LENED_001764	GAW00262.1
LENED_001765	1.27973	0.136435	12.0559	12.4118	LENED_001765	BDGU01000028.1	356410	359652	3243	-	protein_coding	hypothetical protein	GAW00263.1	LENED_001765	GAW00263.1
LENED_001766	0.729412	0.0441918	9.85426	9.39906	LENED_001766	BDGU01000028.1	360378	361499	1122	-	protein_coding	dihydrolipoyllysine-residue acetyltransferase	GAW00264.1	LENED_001766	GAW00264.1
LENED_001767	0.74455	0.216394	8.22482	7.79926	LENED_001767	BDGU01000029.1	534	5273	4740	+	protein_coding	hypothetical protein	GAW00265.1	LENED_001767	GAW00265.1
LENED_001768	0.478292	0.295119	1.53783	0.473795	LENED_001768	BDGU01000029.1	6011	7908	1898	-	protein_coding	glycoside hydrolase family 29 protein	GAW00266.1	LENED_001768	GAW00266.1
LENED_001769	0.647595	0.00153531	4.26279	3.63595	LENED_001769	BDGU01000029.1	12436	12483	48	-	protein_coding	hypothetical protein	GAW00268.1	LENED_001769	GAW00268.1
LENED_001770	0.647595	0.00153531	4.26279	3.63595	LENED_001770	BDGU01000029.1	12436	12483	48	-	protein_coding	hypothetical protein	GAW00267.1	LENED_001770	GAW00267.1
LENED_001772	1.34376	0.0635603	1.99402	2.42029	LENED_001772	BDGU01000029.1	12677	14191	1515	-	protein_coding	protein	GAW00269.1	LENED_001772	GAW00269.1
LENED_001773	0.997892	0.98533	6.70171	6.69867	LENED_001773	BDGU01000029.1	14746	16351	1606	-	protein_coding	ribonuclease H-like protein	GAW00270.1	LENED_001773	GAW00270.1
LENED_001774	0.737892	0.025494	4.62944	4.19092	LENED_001774	BDGU01000029.1	17296	18198	903	+	protein_coding	hypothetical protein	GAW00271.1	LENED_001774	GAW00271.1
LENED_001775	2.29169	0.0281376	8.49787	9.69428	LENED_001775	BDGU01000029.1	19059	21805	2747	-	protein_coding	Acireductone dioxygenase	GAW00272.1	LENED_001775	GAW00272.1
LENED_001776	1.05971	0.562952	7.23654	7.32021	LENED_001776	BDGU01000029.1	22326	23704	1379	+	protein_coding	hypothetical protein	GAW00273.1	LENED_001776	GAW00273.1
LENED_001778	0.890289	0.64041	4.34213	4.17448	LENED_001778	BDGU01000029.1	25909	26644	736	-	protein_coding	hypothetical protein	GAW00274.1	LENED_001778	GAW00274.1
LENED_001779	0.813363	0.14892	9.16934	8.87131	LENED_001779	BDGU01000029.1	27018	30439	3422	-	protein_coding	carbohydrate esterase family 16 protein	GAW00275.1	LENED_001779	GAW00275.1
LENED_001780	1.11848	0.54247	10.5556	10.7172	LENED_001780	BDGU01000029.1	32188	34540	2353	+	protein_coding	glycoside hydrolase family 30 protein	GAW00276.1	LENED_001780	GAW00276.1
LENED_001781	1.10577	0.563489	2.28882	2.43387	LENED_001781	BDGU01000029.1	35355	37094	1740	+	protein_coding	related to GCC2 and GCC3 family protein-Laccaria bicolor	GAW00277.1	LENED_001781	GAW00277.1
LENED_001782	0.88981	0.0668219	6.66551	6.49708	LENED_001782	BDGU01000029.1	38946	41070	2125	+	protein_coding	aldehyde dehydrogenase	GAW00278.1	LENED_001782	GAW00278.1
LENED_001783	1.31332	0.0438048	6.47982	6.87303	LENED_001783	BDGU01000029.1	41450	43327	1878	-	protein_coding	hypothetical protein	GAW00279.1	LENED_001783	GAW00279.1
LENED_001784	0.734815	0.381011	4.7694	4.32485	LENED_001784	BDGU01000029.1	43516	46624	3109	-	protein_coding	hypothetical protein	GAW00280.1	LENED_001784	GAW00280.1
LENED_001786	1.29884	0.054951	10.5952	10.9724	LENED_001786	BDGU01000029.1	51651	57548	5898	-	protein_coding	hypothetical protein	GAW00281.1	LENED_001786	GAW00281.1
LENED_001787	1.22271	0.278532	5.91639	6.20646	LENED_001787	BDGU01000029.1	58231	61323	3093	-	protein_coding	hypothetical protein	GAW00282.1	LENED_001787	GAW00282.1
LENED_001788	0.833224	0.671196	1.34017	1.07694	LENED_001788	BDGU01000029.1	61843	61943	101	-	protein_coding	hypothetical protein	GAW00283.1	LENED_001788	GAW00283.1
LENED_001789	0.833224	0.671196	1.34017	1.07694	LENED_001789	BDGU01000029.1	61843	61943	101	-	protein_coding	hypothetical protein	GAW00284.1	LENED_001789	GAW00284.1
LENED_001790	0.438868	0.226085	4.01551	2.82737	LENED_001790	BDGU01000029.1	62800	64369	1570	+	protein_coding	hypothetical protein	GAW00285.1	LENED_001790	GAW00285.1
LENED_001791	0.449586	0.0503986	4.62887	3.47554	LENED_001791	BDGU01000029.1	65333	66415	1083	-	protein_coding	hypothetical protein	GAW00286.1	LENED_001791	GAW00286.1
LENED_001792	0.735057	0.275986	7.4727	7.02863	LENED_001792	BDGU01000029.1	67101	69222	2122	-	protein_coding	hypothetical protein	GAW00287.1	LENED_001792	GAW00287.1
LENED_001795	0.67785	0.00406211	4.97051	4.40955	LENED_001795	BDGU01000029.1	72592	73774	1183	-	protein_coding	pq loop repeat protein	GAW00288.1	LENED_001795	GAW00288.1
LENED_001796	0.880646	0.388646	5.17112	4.98776	LENED_001796	BDGU01000029.1	74123	75454	1332	+	protein_coding	hypothetical protein	GAW00289.1	LENED_001796	GAW00289.1
LENED_001797	0.975217	0.811244	6.98608	6.94987	LENED_001797	BDGU01000029.1	78245	78659	415	+	protein_coding	hypothetical protein	GAW00290.1	LENED_001797	GAW00290.1
LENED_001799	1.48094	0.480094	1.75362	2.32014	LENED_001799	BDGU01000029.1	81879	81888	10	-	protein_coding	DUF1620-domain-containing protein	GAW00291.1	LENED_001799	GAW00291.1
LENED_001798	1.48094	0.480094	1.75362	2.32014	LENED_001798	BDGU01000029.1	81879	81888	10	-	protein_coding	DUF1620-domain-containing protein	GAW00292.1	LENED_001798	GAW00292.1
LENED_001800	1.22112	0.112699	4.47685	4.76506	LENED_001800	BDGU01000029.1	83125	83442	318	+	protein_coding	microtubule-associated protein ytm1	GAW00293.1	LENED_001800	GAW00293.1
LENED_001801	1.18852	0.113334	7.01422	7.26339	LENED_001801	BDGU01000029.1	84742	87008	2267	-	protein_coding	pseudouridine synthase	GAW00294.1	LENED_001801	GAW00294.1
LENED_001802	0.86814	0.588291	1.89457	1.69057	LENED_001802	BDGU01000029.1	90556	91490	935	+	protein_coding	hypothetical protein	GAW00295.1	LENED_001802	GAW00295.1
LENED_001803	1.71107	0.0175389	5.02817	5.80308	LENED_001803	BDGU01000029.1	92388	94826	2439	+	protein_coding	PLP-dependent transferase	GAW00296.1	LENED_001803	GAW00296.1
LENED_001804	1.33902	0.0505901	6.49912	6.9203	LENED_001804	BDGU01000029.1	95026	100882	5857	-	protein_coding	cytochrome p450	GAW00297.1	LENED_001804	GAW00297.1
LENED_001805	1.02317	0.951658	3.26603	3.29907	LENED_001805	BDGU01000029.1	100989	103387	2399	-	protein_coding	cytochrome p450	GAW00298.1	LENED_001805	GAW00298.1
LENED_001806	1.65952	0.315149	4.12519	4.85595	LENED_001806	BDGU01000029.1	103673	106187	2515	-	protein_coding	cytochrome p450	GAW00299.1	LENED_001806	GAW00299.1
LENED_001807	0.666074	0.281352	1.87821	1.29196	LENED_001807	BDGU01000029.1	107251	108385	1135	+	protein_coding	hypothetical protein	GAW00300.1	LENED_001807	GAW00300.1
LENED_001808	1.29719	0.455096	2.39337	2.76876	LENED_001808	BDGU01000029.1	109350	110084	735	+	protein_coding	hypothetical protein	GAW00301.1	LENED_001808	GAW00301.1
LENED_001809	0.994128	0.938317	6.67605	6.66755	LENED_001809	BDGU01000029.1	110505	111098	594	+	protein_coding	hypothetical protein	GAW00302.1	LENED_001809	GAW00302.1
LENED_001810	0.951801	0.644501	5.34301	5.27174	LENED_001810	BDGU01000029.1	111412	111771	360	-	protein_coding	hypothetical protein	GAW00303.1	LENED_001810	GAW00303.1
LENED_001811	0.867174	0.730361	1.50654	1.30094	LENED_001811	BDGU01000029.1	112401	113251	851	-	protein_coding	Non-catalytic module family EXPN protein	GAW00304.1	LENED_001811	GAW00304.1
LENED_001812	1.00116	0.993326	5.37034	5.37202	LENED_001812	BDGU01000029.1	113775	115872	2098	-	protein_coding	hypothetical protein	GAW00305.1	LENED_001812	GAW00305.1
LENED_001814	0.888609	0.633176	4.51191	4.34153	LENED_001814	BDGU01000029.1	116451	116628	178	+	protein_coding	cytoplasmic protein	GAW00306.1	LENED_001814	GAW00306.1
LENED_001813	0.888609	0.633176	4.51191	4.34153	LENED_001813	BDGU01000029.1	116451	116628	178	+	protein_coding	cytoplasmic protein	GAW00307.1	LENED_001813	GAW00307.1
LENED_001815	1.26768	0.503185	0.431009	0.773202	LENED_001815	BDGU01000029.1	120095	120713	619	+	protein_coding	hypothetical protein	GAW00308.1	LENED_001815	GAW00308.1
LENED_001817	1	1	0	0	LENED_001817	BDGU01000029.1	128638	130164	1527	-	protein_coding	retrovirus-related pol polyprotein	GAW00309.1	LENED_001817	GAW00309.1
LENED_001818	1	1	0	0	LENED_001818	BDGU01000029.1	134485	135765	1281	-	protein_coding	retrovirus-related pol polyprotein	GAW00310.1	LENED_001818	GAW00310.1
LENED_001819	0.809899	0.0245753	8.95267	8.64849	LENED_001819	BDGU01000029.1	145250	146771	1522	-	protein_coding	hypothetical protein	GAW00311.1	LENED_001819	GAW00311.1
LENED_001820	0.807994	0.086565	9.67151	9.36393	LENED_001820	BDGU01000029.1	148250	150264	2015	-	protein_coding	cofactor-independent phosphoglycerate mutase	GAW00312.1	LENED_001820	GAW00312.1
LENED_001821	1.26854	0.371723	5.79135	6.13452	LENED_001821	BDGU01000029.1	151317	152119	803	-	protein_coding	hypothetical protein	GAW00313.1	LENED_001821	GAW00313.1
LENED_001822	1.27165	0.0682739	9.40366	9.75036	LENED_001822	BDGU01000029.1	153601	154826	1226	+	protein_coding	multiubiquitin chain binding protein mbp1	GAW00314.1	LENED_001822	GAW00314.1
LENED_001823	2.2503	0.0279722	2.51995	3.69007	LENED_001823	BDGU01000029.1	154976	156039	1064	-	protein_coding	short-chain dehydrogenase reductase sdr	GAW00315.1	LENED_001823	GAW00315.1
LENED_001824	1.71175	0.11441	0.00201069	0.777484	LENED_001824	BDGU01000029.1	156714	157319	606	-	protein_coding	hypothetical protein	GAW00316.1	LENED_001824	GAW00316.1
LENED_001825	3.5919	0.0209982	3.55593	5.40068	LENED_001825	BDGU01000029.1	160463	161719	1257	+	protein_coding	alpha beta-hydrolase	GAW00317.1	LENED_001825	GAW00317.1
LENED_001827	1.39971	0.111577	10.8806	11.3657	LENED_001827	BDGU01000029.1	163475	164143	669	-	protein_coding	ribosomal protein l12	GAW00318.1	LENED_001827	GAW00318.1
LENED_001829	0.781552	0.462074	2.78813	2.43254	LENED_001829	BDGU01000029.1	164381	164462	82	+	protein_coding	cyclin-domain-containing protein	GAW00319.1	LENED_001829	GAW00319.1
LENED_001828	0.781552	0.462074	2.78813	2.43254	LENED_001828	BDGU01000029.1	164381	164462	82	+	protein_coding	cyclin-domain-containing protein	GAW00320.1	LENED_001828	GAW00320.1
LENED_001830	1.06992	0.619725	11.776	11.8735	LENED_001830	BDGU01000029.1	165957	169163	3207	-	protein_coding	kinase-like protein	GAW00321.1	LENED_001830	GAW00321.1
LENED_001832	0.863227	0.730703	2.66448	2.45229	LENED_001832	BDGU01000029.1	172497	172544	48	-	protein_coding	u3 small nucleolar rna-associated protein 6	GAW00322.1	LENED_001832	GAW00322.1
LENED_001831	0.863227	0.730703	2.66448	2.45229	LENED_001831	BDGU01000029.1	172497	172544	48	-	protein_coding	u3 small nucleolar rna-associated protein 6	GAW00323.1	LENED_001831	GAW00323.1
LENED_001833	1.10551	0.314468	8.19998	8.3447	LENED_001833	BDGU01000029.1	173001	174429	1429	+	protein_coding	hypothetical protein	GAW00324.1	LENED_001833	GAW00324.1
LENED_001835	1.50178	0.0211537	6.70591	7.29259	LENED_001835	BDGU01000029.1	175252	176586	1335	-	protein_coding	retinol dehydrogenase 12	GAW00325.1	LENED_001835	GAW00325.1
LENED_001836	1.19828	0.281946	9.14268	9.40364	LENED_001836	BDGU01000029.1	185338	185965	628	+	protein_coding	Got1-domain-containing protein	GAW00326.1	LENED_001836	GAW00326.1
LENED_001837	0.86907	0.546037	6.68577	6.48331	LENED_001837	BDGU01000029.1	186144	187892	1749	-	protein_coding	nucleoside hydrolase	GAW00327.1	LENED_001837	GAW00327.1
LENED_001838	0.607953	0.103829	2.57107	1.8531	LENED_001838	BDGU01000029.1	190621	192072	1452	+	protein_coding	hypothetical protein	GAW00328.1	LENED_001838	GAW00328.1
LENED_001839	0.70454	0.0848422	5.41815	4.91291	LENED_001839	BDGU01000029.1	194940	196225	1286	-	protein_coding	hypothetical protein	GAW00329.1	LENED_001839	GAW00329.1
LENED_001840	1.34294	0.165583	10.1822	10.6076	LENED_001840	BDGU01000029.1	199398	200662	1265	+	protein_coding	guanine nucleotide binding protein beta subunit	GAW00330.1	LENED_001840	GAW00330.1
LENED_001841	1.17459	0.135667	7.45682	7.68898	LENED_001841	BDGU01000029.1	200821	203636	2816	-	protein_coding	cell division control protein 16	GAW00331.1	LENED_001841	GAW00331.1
LENED_001844	0.763725	0.21845	4.60394	4.21507	LENED_001844	BDGU01000029.1	207899	208500	602	+	protein_coding	ARM repeat-containing protein	GAW00332.1	LENED_001844	GAW00332.1
LENED_001845	1.39388	0.0190822	8.78441	9.26351	LENED_001845	BDGU01000029.1	209210	210820	1611	+	protein_coding	hypothetical protein	GAW00333.1	LENED_001845	GAW00333.1
LENED_001846	0.920898	0.575616	6.44987	6.33099	LENED_001846	BDGU01000029.1	211057	212105	1049	+	protein_coding	hypothetical protein	GAW00334.1	LENED_001846	GAW00334.1
LENED_001847	0.332998	0.0912292	2.44769	0.861281	LENED_001847	BDGU01000029.1	212899	214982	2084	+	protein_coding	manganese peroxidase	GAW00335.1	LENED_001847	GAW00335.1
LENED_001848	0.927715	0.615045	6.08106	5.97281	LENED_001848	BDGU01000029.1	215437	216957	1521	-	protein_coding	prim-pol domain-containing protein	GAW00336.1	LENED_001848	GAW00336.1
LENED_001849	1.15427	0.111055	5.95212	6.1591	LENED_001849	BDGU01000029.1	217803	218869	1067	+	protein_coding	ring finger domain-containing protein	GAW00337.1	LENED_001849	GAW00337.1
LENED_001851	1.0659	0.584862	6.22872	6.32079	LENED_001851	BDGU01000029.1	224921	225374	454	+	protein_coding	hypothetical protein	GAW00338.1	LENED_001851	GAW00338.1
LENED_001852	0.99994	0.999171	8.4092	8.40911	LENED_001852	BDGU01000029.1	225456	228706	3251	-	protein_coding	ARM repeat-containing protein	GAW00339.1	LENED_001852	GAW00339.1
LENED_001853	0.984936	0.898981	7.58829	7.56639	LENED_001853	BDGU01000029.1	228879	233252	4374	+	protein_coding	MED14-domain-containing protein	GAW00340.1	LENED_001853	GAW00340.1
LENED_001854	1.18951	0.382613	4.75208	5.00245	LENED_001854	BDGU01000029.1	234411	235569	1159	-	protein_coding	giy-yig catalytic domain containing protein	GAW00341.1	LENED_001854	GAW00341.1
LENED_001855	1.15156	0.471214	2.96214	3.16572	LENED_001855	BDGU01000029.1	235867	236428	562	-	protein_coding	hypothetical protein	GAW00342.1	LENED_001855	GAW00342.1
LENED_001856	1.71934	0.0304648	3.21033	3.99218	LENED_001856	BDGU01000029.1	236462	236822	361	-	protein_coding	hypothetical protein	GAW00343.1	LENED_001856	GAW00343.1
LENED_001857	1.12456	0.260704	8.18723	8.3566	LENED_001857	BDGU01000029.1	238006	238879	874	+	protein_coding	splicing factor u2af subunit	GAW00344.1	LENED_001857	GAW00344.1
LENED_001858	0.935502	0.720324	4.36662	4.27044	LENED_001858	BDGU01000029.1	238973	242932	3960	-	protein_coding	MFS monocarboxylate transporter	GAW00345.1	LENED_001858	GAW00345.1
LENED_001859	0.24175	0.399113	2.93018	0.881766	LENED_001859	BDGU01000029.1	243102	243522	421	-	protein_coding	conidiation protein 6	GAW00346.1	LENED_001859	GAW00346.1
LENED_001860	0.320374	0.154581	5.2082	3.56603	LENED_001860	BDGU01000029.1	244016	244925	910	-	protein_coding	hypothetical protein	GAW00347.1	LENED_001860	GAW00347.1
LENED_001862	0.874825	0.397107	5.37276	5.17983	LENED_001862	BDGU01000029.1	245154	245226	73	+	protein_coding	peroxin19 pex19p	GAW00348.1	LENED_001862	GAW00348.1
LENED_001861	0.874825	0.397107	5.37276	5.17983	LENED_001861	BDGU01000029.1	245154	245226	73	+	protein_coding	peroxin19 pex19p	GAW00349.1	LENED_001861	GAW00349.1
LENED_001863	2.82898	0.003282	0.308109	1.80839	LENED_001863	BDGU01000029.1	247324	247954	631	-	protein_coding	gcn5-related n-acetyltransferase family protein	GAW00350.1	LENED_001863	GAW00350.1
LENED_001864	1.06922	0.176029	9.96014	10.0567	LENED_001864	BDGU01000029.1	248496	253667	5172	+	protein_coding	phosphoenolpyruvate carboxykinase	GAW00351.1	LENED_001864	GAW00351.1
LENED_001865	1.02626	0.929352	2.1896	2.22699	LENED_001865	BDGU01000029.1	254022	254404	383	-	protein_coding	hypothetical protein	GAW00352.1	LENED_001865	GAW00352.1
LENED_001866	1.08208	0.528094	7.33641	7.45021	LENED_001866	BDGU01000029.1	254878	256183	1306	-	protein_coding	histone-fold-containing protein	GAW00353.1	LENED_001866	GAW00353.1
LENED_001868	1	1	0	0	LENED_001868	BDGU01000030.1	4390	5508	1119	-	protein_coding	hypothetical protein	GAW00354.1	LENED_001868	GAW00354.1
LENED_001869	1.11841	0.804803	0.906787	1.06823	LENED_001869	BDGU01000030.1	8302	9171	870	-	protein_coding	hypothetical protein	GAW00355.1	LENED_001869	GAW00355.1
LENED_001870	0.307813	0.000351245	2.82654	1.12667	LENED_001870	BDGU01000030.1	16944	18134	1191	-	protein_coding	hypothetical protein	GAW00356.1	LENED_001870	GAW00356.1
LENED_001871	0.624232	0.277558	4.6181	3.93825	LENED_001871	BDGU01000030.1	24538	25100	563	+	protein_coding	structural origins of high-affinity biotin binding To Streptavidin	GAW00357.1	LENED_001871	GAW00357.1
LENED_001872	0.971784	0.793056	8.28319	8.2419	LENED_001872	BDGU01000030.1	25217	26221	1005	-	protein_coding	hypothetical protein	GAW00358.1	LENED_001872	GAW00358.1
LENED_001873	1.14376	0.396594	7.85679	8.05058	LENED_001873	BDGU01000030.1	26969	34664	7696	+	protein_coding	u3 small nucleolar RNA-associated protein 10	GAW00359.1	LENED_001873	GAW00359.1
LENED_001874	1.02702	0.749965	6.07469	6.11315	LENED_001874	BDGU01000030.1	35166	36720	1555	+	protein_coding	amid-like nadh	GAW00360.1	LENED_001874	GAW00360.1
LENED_001875	13.2495	0.00381787	4.3696	8.09746	LENED_001875	BDGU01000030.1	37721	38311	591	-	protein_coding	hypothetical protein	GAW00361.1	LENED_001875	GAW00361.1
LENED_001876	0.723115	0.0330493	3.76421	3.29651	LENED_001876	BDGU01000030.1	38384	39351	968	+	protein_coding	hypothetical protein	GAW00362.1	LENED_001876	GAW00362.1
LENED_001877	0.646116	0.0057827	5.29286	4.66273	LENED_001877	BDGU01000030.1	39382	40004	623	+	protein_coding	histone 2A	GAW00363.1	LENED_001877	GAW00363.1
LENED_001879	1.11021	0.884309	0.874786	1.02561	LENED_001879	BDGU01000030.1	41351	41394	44	-	protein_coding	hypothetical protein	GAW00364.1	LENED_001879	GAW00364.1
LENED_001878	1.11021	0.884309	0.874786	1.02561	LENED_001878	BDGU01000030.1	41351	41360	10	-	protein_coding	hypothetical protein	GAW00365.1	LENED_001878	GAW00365.1
LENED_001880	1.19168	0.00775451	9.47475	9.72774	LENED_001880	BDGU01000030.1	42231	45466	3236	+	protein_coding	Pkinase-domain-containing protein	GAW00366.1	LENED_001880	GAW00366.1
LENED_001881	1.68446	0.0411797	8.96421	9.71649	LENED_001881	BDGU01000030.1	46208	47010	803	+	protein_coding	pali-domain-containing protein	GAW00367.1	LENED_001881	GAW00367.1
LENED_001882	0.627848	0.267188	4.02836	3.35685	LENED_001882	BDGU01000030.1	48012	50499	2488	+	protein_coding	MFS polyamine transporter	GAW00368.1	LENED_001882	GAW00368.1
LENED_001883	1.21998	0.0876888	8.89176	9.17862	LENED_001883	BDGU01000030.1	51677	55809	4133	+	protein_coding	mitochondrial rna polymerase	GAW00369.1	LENED_001883	GAW00369.1
LENED_001884	1.05831	0.746795	10.7777	10.8595	LENED_001884	BDGU01000030.1	56226	56774	549	-	protein_coding	cipB protein	GAW00370.1	LENED_001884	GAW00370.1
LENED_001885	0.931444	0.583709	11.3087	11.2063	LENED_001885	BDGU01000030.1	56860	57454	595	+	protein_coding	INH1 subunit of the mitochondrial F1F0 ATP synthase	GAW00371.1	LENED_001885	GAW00371.1
LENED_001886	0.612734	0.0210117	5.45895	4.75229	LENED_001886	BDGU01000030.1	57832	58389	558	+	protein_coding	hypothetical protein	GAW00372.1	LENED_001886	GAW00372.1
LENED_001887	1.23687	0.0752141	7.60728	7.91397	LENED_001887	BDGU01000030.1	58882	59970	1089	-	protein_coding	hypothetical protein	GAW00373.1	LENED_001887	GAW00373.1
LENED_001889	1.12785	0.463012	6.17291	6.34649	LENED_001889	BDGU01000030.1	60911	62080	1170	+	protein_coding	hypothetical protein	GAW00374.1	LENED_001889	GAW00374.1
LENED_001890	1.12785	0.463012	6.17291	6.34649	LENED_001890	BDGU01000030.1	60911	62080	1170	+	protein_coding	hypothetical protein	GAW00375.1	LENED_001890	GAW00375.1
LENED_001888	1.71175	0.11441	0.00201069	0.777484	LENED_001888	BDGU01000030.1	64174	64235	62	+	protein_coding	hypothetical protein	GAW00376.1	LENED_001888	GAW00376.1
LENED_001893	0.60728	0.327148	2.03041	1.31085	LENED_001893	BDGU01000030.1	76011	76979	969	-	protein_coding	GCN5 family acetyltransferase	GAW00377.1	LENED_001893	GAW00377.1
LENED_001894	0.447242	0.190524	5.4779	4.31703	LENED_001894	BDGU01000030.1	77796	78872	1077	-	protein_coding	GCN5 family acetyltransferase	GAW00378.1	LENED_001894	GAW00378.1
LENED_001895	0.317868	0.00722888	3.01197	1.35847	LENED_001895	BDGU01000030.1	79208	80060	853	-	protein_coding	hypothetical protein	GAW00379.1	LENED_001895	GAW00379.1
LENED_001896	0.934233	0.684997	4.87319	4.77504	LENED_001896	BDGU01000030.1	80685	82616	1932	+	protein_coding	hypothetical protein	GAW00380.1	LENED_001896	GAW00380.1
LENED_001897	1.24048	0.331637	7.89753	8.20844	LENED_001897	BDGU01000030.1	83169	84090	922	-	protein_coding	proline-rich protein	GAW00381.1	LENED_001897	GAW00381.1
LENED_001899	0.462741	0.10853	1.92701	0.815285	LENED_001899	BDGU01000030.1	86371	86374	4	-	protein_coding	tryptophanyl-trna synthetase	GAW00382.1	LENED_001899	GAW00382.1
LENED_001898	0.462741	0.10853	1.92701	0.815285	LENED_001898	BDGU01000030.1	86371	86374	4	-	protein_coding	tryptophanyl-trna synthetase	GAW00383.1	LENED_001898	GAW00383.1
LENED_001900	0.746211	0.204518	4.94511	4.52277	LENED_001900	BDGU01000030.1	86529	86945	417	-	protein_coding	hypothetical protein	GAW00384.1	LENED_001900	GAW00384.1
LENED_001901	0.934547	0.737618	6.29591	6.19825	LENED_001901	BDGU01000030.1	87122	87951	830	+	protein_coding	kinase-like protein	GAW00385.1	LENED_001901	GAW00385.1
LENED_001902	1.08151	0.761288	1.86611	1.97916	LENED_001902	BDGU01000030.1	89045	89675	631	-	protein_coding	hypothetical protein	GAW00386.1	LENED_001902	GAW00386.1
LENED_001903	0.703467	0.170322	4.89331	4.38586	LENED_001903	BDGU01000030.1	90429	91590	1162	+	protein_coding	hypothetical protein	GAW00387.1	LENED_001903	GAW00387.1
LENED_001904	0.847605	0.179787	7.00149	6.76295	LENED_001904	BDGU01000030.1	91944	93076	1133	-	protein_coding	rRNA adenine dimethylase	GAW00388.1	LENED_001904	GAW00388.1
LENED_001906	0.615884	0.173477	1.79955	1.10028	LENED_001906	BDGU01000030.1	93167	93181	15	+	protein_coding	eukaryotic translation initiation factor SUI1 family protein	GAW00389.1	LENED_001906	GAW00389.1
LENED_001905	0.615884	0.173477	1.79955	1.10028	LENED_001905	BDGU01000030.1	93167	93181	15	+	protein_coding	eukaryotic translation initiation factor sui1 family protein	GAW00390.1	LENED_001905	GAW00390.1
LENED_001907	0.749556	0.524938	2.25797	1.84208	LENED_001907	BDGU01000030.1	96139	96175	37	+	protein_coding	Na+ solute symporter	GAW00391.1	LENED_001907	GAW00391.1
LENED_001908	0.749556	0.524938	2.25797	1.84208	LENED_001908	BDGU01000030.1	96139	96175	37	+	protein_coding	Na+ solute symporter	GAW00392.1	LENED_001908	GAW00392.1
LENED_001909	0.666286	0.543973	6.18055	5.59477	LENED_001909	BDGU01000030.1	99721	102682	2962	-	protein_coding	glycoside hydrolase family 30 protein	GAW00393.1	LENED_001909	GAW00393.1
LENED_001911	1.23645	0.406868	4.06461	4.37082	LENED_001911	BDGU01000030.1	105654	105771	118	-	protein_coding	Adaptor protein complex beta subunit	GAW00395.1	LENED_001911	GAW00395.1
LENED_001910	1.23645	0.406868	4.06461	4.37082	LENED_001910	BDGU01000030.1	105654	105771	118	-	protein_coding	Adaptor protein complex beta subunit	GAW00394.1	LENED_001910	GAW00394.1
LENED_001912	1.18504	0.307831	8.99174	9.23667	LENED_001912	BDGU01000030.1	106088	106960	873	-	protein_coding	complex 1 protein (lyr family) protein	GAW00396.1	LENED_001912	GAW00396.1
LENED_001913	0.789275	0.0292945	10.709	10.3676	LENED_001913	BDGU01000030.1	107233	108852	1620	+	protein_coding	acid protease	GAW00397.1	LENED_001913	GAW00397.1
LENED_001914	0.784428	0.377968	0.355575	0.00528736	LENED_001914	BDGU01000030.1	109374	109400	27	+	protein_coding	major facilitator superfamily transporter	GAW00399.1	LENED_001914	GAW00399.1
LENED_001916	0.784428	0.377968	0.355575	0.00528736	LENED_001916	BDGU01000030.1	109374	109400	27	+	protein_coding	major facilitator superfamily transporter	GAW00398.1	LENED_001916	GAW00398.1
LENED_001915	0.784428	0.377968	0.355575	0.00528736	LENED_001915	BDGU01000030.1	109374	109400	27	+	protein_coding	major facilitator superfamily transporter	GAW00400.1	LENED_001915	GAW00400.1
LENED_001917	1.28114	0.209532	14.7502	15.1076	LENED_001917	BDGU01000030.1	114383	115943	1561	+	protein_coding	hypothetical protein	GAW00401.1	LENED_001917	GAW00401.1
LENED_001918	0.673966	0.0822996	8.40135	7.83209	LENED_001918	BDGU01000030.1	116297	118409	2113	-	protein_coding	Thioesterase thiol ester dehydrase-isomerase	GAW00402.1	LENED_001918	GAW00402.1
LENED_001919	1.0072	0.865055	6.71798	6.72832	LENED_001919	BDGU01000030.1	118475	119904	1430	+	protein_coding	serine threonine protein phosphatase pp2a-associated protein	GAW00403.1	LENED_001919	GAW00403.1
LENED_001920	0.285143	0.0470604	7.77763	5.96738	LENED_001920	BDGU01000030.1	120110	122592	2483	-	protein_coding	sure-like protein	GAW00404.1	LENED_001920	GAW00404.1
LENED_001921	0.623951	0.381975	3.95942	3.27893	LENED_001921	BDGU01000030.1	122801	123332	532	+	protein_coding	hypothetical protein	GAW00405.1	LENED_001921	GAW00405.1
LENED_001922	0.830036	0.291045	6.09476	5.82601	LENED_001922	BDGU01000030.1	123601	124104	504	+	protein_coding	hypothetical protein	GAW00406.1	LENED_001922	GAW00406.1
LENED_001923	0.847022	0.761405	1.3003	1.06077	LENED_001923	BDGU01000030.1	124695	125455	761	+	protein_coding	hypothetical protein	GAW00407.1	LENED_001923	GAW00407.1
LENED_001925	1.00415	0.957412	10.1235	10.1295	LENED_001925	BDGU01000030.1	128030	131451	3422	-	protein_coding	argonaute-like protein	GAW00408.1	LENED_001925	GAW00408.1
LENED_001926	1.07953	0.353103	7.38663	7.49702	LENED_001926	BDGU01000030.1	131853	133403	1551	-	protein_coding	pseudouridine synthase	GAW00409.1	LENED_001926	GAW00409.1
LENED_001927	0.62215	0.313731	1.75576	1.0711	LENED_001927	BDGU01000030.1	133970	135151	1182	+	protein_coding	GPR1 protein	GAW00410.1	LENED_001927	GAW00410.1
LENED_001928	0.712831	0.0974692	6.26988	5.78151	LENED_001928	BDGU01000030.1	137999	140043	2045	+	protein_coding	MFS SP general alpha glucoside:H+ symporter	GAW00411.1	LENED_001928	GAW00411.1
LENED_001929	0.920821	0.214221	8.35369	8.23469	LENED_001929	BDGU01000030.1	141955	143926	1972	+	protein_coding	ammonium transporter	GAW00412.1	LENED_001929	GAW00412.1
LENED_001930	1.38332	0.0612593	9.41999	9.88813	LENED_001930	BDGU01000030.1	144234	146140	1907	-	protein_coding	mitochondrial carrier	GAW00413.1	LENED_001930	GAW00413.1
LENED_001931	0.85954	0.854607	3.23961	3.02125	LENED_001931	BDGU01000030.1	146456	147718	1263	-	protein_coding	alpha-ketoglutarate-dependent taurine dioxygenase	GAW00414.1	LENED_001931	GAW00414.1
LENED_001933	1	1	0	0	LENED_001933	BDGU01000030.1	148188	148194	7	+	protein_coding	wsc domain	GAW00415.1	LENED_001933	GAW00415.1
LENED_001932	1	1	0	0	LENED_001932	BDGU01000030.1	148188	148194	7	+	protein_coding	wsc domain	GAW00416.1	LENED_001932	GAW00416.1
LENED_001934	1.47023	0.00842994	9.54012	10.0962	LENED_001934	BDGU01000030.1	151446	154220	2775	-	protein_coding	HMG-box	GAW00417.1	LENED_001934	GAW00417.1
LENED_001935	1.29985	0.0865672	10.0479	10.4263	LENED_001935	BDGU01000030.1	154736	157827	3092	+	protein_coding	hsp70 family chaperone lhs1	GAW00418.1	LENED_001935	GAW00418.1
LENED_001936	1.37839	0.147072	7.78622	8.24921	LENED_001936	BDGU01000030.1	158298	159318	1021	+	protein_coding	hypothetical protein	GAW00419.1	LENED_001936	GAW00419.1
LENED_001937	0.678955	0.0280712	12.6496	12.091	LENED_001937	BDGU01000030.1	159383	163553	4171	+	protein_coding	alpha beta	GAW00420.1	LENED_001937	GAW00420.1
LENED_001938	0.834994	0.211684	6.81754	6.55738	LENED_001938	BDGU01000030.1	166556	167778	1223	+	protein_coding	c6 transcription	GAW00421.1	LENED_001938	GAW00421.1
LENED_001939	1	1	0	0	LENED_001939	BDGU01000031.1	10858	11112	255	-	protein_coding	hypothetical protein	GAW00422.1	LENED_001939	GAW00422.1
LENED_001940	0.399905	0.0603368	7.87914	6.55687	LENED_001940	BDGU01000031.1	20200	23341	3142	-	protein_coding	receptor-activated ca2+-permeable cation channel	GAW00423.1	LENED_001940	GAW00423.1
LENED_001941	1.24354	0.0822016	7.96105	8.27551	LENED_001941	BDGU01000031.1	23537	25279	1743	+	protein_coding	abhydrolase domain-containing protein 12	GAW00424.1	LENED_001941	GAW00424.1
LENED_001942	0.750822	0.00820484	10.7424	10.3289	LENED_001942	BDGU01000031.1	25526	27188	1663	-	protein_coding	PLP-dependent transferase	GAW00425.1	LENED_001942	GAW00425.1
LENED_001943	0.412925	0.000540835	10.0506	8.77453	LENED_001943	BDGU01000031.1	28563	30669	2107	+	protein_coding	hypothetical protein	GAW00426.1	LENED_001943	GAW00426.1
LENED_001944	0.735761	0.0549594	11.5939	11.1512	LENED_001944	BDGU01000031.1	31349	33278	1930	+	protein_coding	mfs transporter	GAW00427.1	LENED_001944	GAW00427.1
LENED_001945	0.999954	0.999624	6.52091	6.52084	LENED_001945	BDGU01000031.1	33515	35536	2022	-	protein_coding	U4 U6 snRNP-specific spliceosomal protein	GAW00428.1	LENED_001945	GAW00428.1
LENED_001946	1.07929	0.0918791	7.81955	7.92964	LENED_001946	BDGU01000031.1	35678	38600	2923	+	protein_coding	transcription factor	GAW00429.1	LENED_001946	GAW00429.1
LENED_001947	1.47156	0.274337	3.40761	3.96495	LENED_001947	BDGU01000031.1	38929	39354	426	-	protein_coding	hypothetical protein	GAW00430.1	LENED_001947	GAW00430.1
LENED_001948	1.01151	0.895159	8.61935	8.63585	LENED_001948	BDGU01000031.1	40251	42150	1900	+	protein_coding	agc ndr protein kinase	GAW00431.1	LENED_001948	GAW00431.1
LENED_001949	0.601497	0.0245794	7.77772	7.04435	LENED_001949	BDGU01000031.1	43192	46855	3664	+	protein_coding	kinase-like protein	GAW00432.1	LENED_001949	GAW00432.1
LENED_001950	0.886715	0.196978	8.37792	8.20446	LENED_001950	BDGU01000031.1	47874	51982	4109	+	protein_coding	guanyl-nucleotide exchange factor	GAW00433.1	LENED_001950	GAW00433.1
LENED_001951	1.38478	0.0116341	6.67076	7.14042	LENED_001951	BDGU01000031.1	52374	56039	3666	-	protein_coding	transcription elongation regulator	GAW00434.1	LENED_001951	GAW00434.1
LENED_001952	1.09042	0.651517	9.10337	9.22826	LENED_001952	BDGU01000031.1	58691	61577	2887	+	protein_coding	cell division control protein	GAW00435.1	LENED_001952	GAW00435.1
LENED_001953	1.12915	0.431137	2.93508	3.11033	LENED_001953	BDGU01000031.1	62702	62925	224	-	protein_coding	hypothetical protein	GAW00436.1	LENED_001953	GAW00436.1
LENED_001954	1.12915	0.431137	2.93508	3.11033	LENED_001954	BDGU01000031.1	62702	62925	224	-	protein_coding	hypothetical protein	GAW00437.1	LENED_001954	GAW00437.1
LENED_001955	0.918691	0.55163	7.84463	7.72228	LENED_001955	BDGU01000031.1	63029	65331	2303	+	protein_coding	Pkinase-domain-containing protein	GAW00438.1	LENED_001955	GAW00438.1
LENED_001956	0.979124	0.81899	11.1357	11.1053	LENED_001956	BDGU01000031.1	66220	67321	1102	+	protein_coding	hypothetical protein	GAW00439.1	LENED_001956	GAW00439.1
LENED_001957	0.520274	0.0898483	4.02398	3.08132	LENED_001957	BDGU01000031.1	67629	69769	2141	-	protein_coding	glycoside hydrolase family 18 protein	GAW00440.1	LENED_001957	GAW00440.1
LENED_001958	1.04645	0.920369	3.20072	3.26623	LENED_001958	BDGU01000031.1	70731	72557	1827	+	protein_coding	S-adenosyl-L-methionine-dependent methyltransferase	GAW00441.1	LENED_001958	GAW00441.1
LENED_001959	0.919348	0.143708	8.00732	7.886	LENED_001959	BDGU01000031.1	73368	80275	6908	-	protein_coding	adenylate cyclase	GAW00442.1	LENED_001959	GAW00442.1
LENED_001960	0.816951	0.0249321	10.0961	9.8044	LENED_001960	BDGU01000031.1	81035	82477	1443	+	protein_coding	RNA-binding domain-containing protein	GAW00443.1	LENED_001960	GAW00443.1
LENED_001961	1.14422	0.294667	8.27755	8.47191	LENED_001961	BDGU01000031.1	82696	84445	1750	-	protein_coding	hypothetical protein	GAW00444.1	LENED_001961	GAW00444.1
LENED_001962	0.905394	0.297545	7.66568	7.5223	LENED_001962	BDGU01000031.1	85687	86788	1102	+	protein_coding	WLM-domain-containing protein	GAW00445.1	LENED_001962	GAW00445.1
LENED_001963	1.11449	0.509182	6.62554	6.78192	LENED_001963	BDGU01000031.1	86949	87917	969	-	protein_coding	hypothetical protein	GAW00446.1	LENED_001963	GAW00446.1
LENED_001965	0.453988	0.143892	5.79571	4.65644	LENED_001965	BDGU01000031.1	91823	93486	1664	-	protein_coding	glycoside hydrolase family 18 protein	GAW00447.1	LENED_001965	GAW00447.1
LENED_001968	0.876064	0.22701	8.28619	8.0953	LENED_001968	BDGU01000031.1	95566	97532	1967	+	protein_coding	hypothetical protein	GAW00448.1	LENED_001968	GAW00448.1
LENED_001969	1.04848	0.085147	8.81521	8.8835	LENED_001969	BDGU01000031.1	98210	100679	2470	+	protein_coding	Vps5-domain-containing protein	GAW00449.1	LENED_001969	GAW00449.1
LENED_001970	1.3355	0.0170726	7.63709	8.05447	LENED_001970	BDGU01000031.1	101043	104954	3912	+	protein_coding	zinc knuckle domain-containing protein	GAW00450.1	LENED_001970	GAW00450.1
LENED_001972	1.34118	0.368437	0.00101301	0.42452	LENED_001972	BDGU01000031.1	105719	106333	615	-	protein_coding	glycosyltransferase family 1 protein	GAW00451.1	LENED_001972	GAW00451.1
LENED_001973	1.18964	0.217163	8.32812	8.57864	LENED_001973	BDGU01000031.1	107452	113281	5830	+	protein_coding	ERG4 ERG24 ergosterol biosynthesis protein	GAW00452.1	LENED_001973	GAW00452.1
LENED_001974	0.908547	0.219293	8.75412	8.61575	LENED_001974	BDGU01000031.1	113650	115327	1678	-	protein_coding	ubiquitin domain-containing	GAW00453.1	LENED_001974	GAW00453.1
LENED_001975	1.01853	0.92903	5.73898	5.76547	LENED_001975	BDGU01000031.1	115423	115927	505	-	protein_coding	hypothetical protein	GAW00454.1	LENED_001975	GAW00454.1
LENED_001976	1.11304	0.135111	8.60741	8.76191	LENED_001976	BDGU01000031.1	116096	121458	5363	+	protein_coding	protein kinase subdomain-containing protein	GAW00455.1	LENED_001976	GAW00455.1
LENED_001977	1	1	0	0	LENED_001977	BDGU01000031.1	124250	124337	88	-	protein_coding	Zn -Cys binuclear cluster domain-containing protein	GAW00456.1	LENED_001977	GAW00456.1
LENED_001978	1	1	0	0	LENED_001978	BDGU01000031.1	124250	124337	88	-	protein_coding	Zn -Cys binuclear cluster domain-containing protein	GAW00457.1	LENED_001978	GAW00457.1
LENED_001979	0.902129	0.72199	3.19841	3.04982	LENED_001979	BDGU01000031.1	125428	126166	739	-	protein_coding	hypothetical protein	GAW00458.1	LENED_001979	GAW00458.1
LENED_001980	0.987602	0.810108	8.13208	8.11408	LENED_001980	BDGU01000031.1	126788	128430	1643	-	protein_coding	delta(24(24))-sterol reductase	GAW00459.1	LENED_001980	GAW00459.1
LENED_001981	0.921593	0.515305	5.85652	5.73872	LENED_001981	BDGU01000031.1	130712	131745	1034	-	protein_coding	kinase-like protein	GAW00460.1	LENED_001981	GAW00460.1
LENED_001982	0.998471	0.97972	9.67046	9.66825	LENED_001982	BDGU01000031.1	132112	134904	2793	-	protein_coding	protein phosphatase 2A regulatory subunit PR55	GAW00461.1	LENED_001982	GAW00461.1
LENED_001983	1.17854	0.168073	8.64186	8.87887	LENED_001983	BDGU01000031.1	135663	136941	1279	-	protein_coding	endoplasmic reticulum protein	GAW00462.1	LENED_001983	GAW00462.1
LENED_001984	1.32133	0.18077	10.2674	10.6694	LENED_001984	BDGU01000031.1	137297	138303	1007	+	protein_coding	40s ribosomal protein s10	GAW00463.1	LENED_001984	GAW00463.1
LENED_001986	1.28084	0.504947	3.60864	3.96573	LENED_001986	BDGU01000031.1	142421	142428	8	-	protein_coding	hypothetical protein	GAW00464.1	LENED_001986	GAW00464.1
LENED_001985	1.28084	0.504947	3.60864	3.96573	LENED_001985	BDGU01000031.1	142421	142428	8	-	protein_coding	hypothetical protein	GAW00465.1	LENED_001985	GAW00465.1
LENED_001988	0.779539	0.476997	2.45012	2.09081	LENED_001988	BDGU01000031.1	146256	146297	42	-	protein_coding	hypothetical protein	GAW00466.1	LENED_001988	GAW00466.1
LENED_001989	0.779539	0.476997	2.45012	2.09081	LENED_001989	BDGU01000031.1	146256	146297	42	-	protein_coding	hypothetical protein	GAW00467.1	LENED_001989	GAW00467.1
LENED_001991	1.29846	0.152856	8.19939	8.57619	LENED_001991	BDGU01000031.1	147759	151766	4008	+	protein_coding	sterol o-acyltransferase	GAW00468.1	LENED_001991	GAW00468.1
LENED_001992	0.491322	0.0890304	1.49895	0.473688	LENED_001992	BDGU01000031.1	155233	156857	1625	+	protein_coding	hypothetical protein	GAW00469.1	LENED_001992	GAW00469.1
LENED_001993	0.959149	0.71576	5.61394	5.55377	LENED_001993	BDGU01000031.1	157231	157904	674	-	protein_coding	hypothetical protein	GAW00470.1	LENED_001993	GAW00470.1
LENED_001994	0.423149	0.0573132	2.92625	1.68549	LENED_001994	BDGU01000031.1	159361	160120	760	+	protein_coding	hypothetical protein	GAW00471.1	LENED_001994	GAW00471.1
LENED_001995	0.702294	0.430466	1.33129	0.821434	LENED_001995	BDGU01000031.1	160269	161296	1028	-	protein_coding	protein	GAW00472.1	LENED_001995	GAW00472.1
LENED_001996	0.70671	0.0352293	5.67117	5.17036	LENED_001996	BDGU01000031.1	162822	163325	504	-	protein_coding	duf336 domain-containing protein	GAW00473.1	LENED_001996	GAW00473.1
LENED_001997	1.68412	0.00966906	9.99246	10.7445	LENED_001997	BDGU01000031.1	163708	166579	2872	-	protein_coding	hypothetical protein	GAW00474.1	LENED_001997	GAW00474.1
LENED_001999	1.19445	0.0943968	8.54693	8.80327	LENED_001999	BDGU01000031.1	169588	172191	2604	+	protein_coding	proteophosphoglycan ppg4	GAW00475.1	LENED_001999	GAW00475.1
LENED_002000	1.27565	0.117705	6.388	6.73923	LENED_002000	BDGU01000031.1	172253	173622	1370	-	protein_coding	dna replication factor	GAW00476.1	LENED_002000	GAW00476.1
LENED_002001	1.44149	0.0663184	11.0854	11.613	LENED_002001	BDGU01000031.1	175778	176480	703	+	protein_coding	ubiquitin-domain-containing protein	GAW00477.1	LENED_002001	GAW00477.1
LENED_002002	1.04806	0.909015	3.62243	3.69016	LENED_002002	BDGU01000031.1	176849	178385	1537	+	protein_coding	S-adenosyl-L-methionine-dependent methyltransferase	GAW00478.1	LENED_002002	GAW00478.1
LENED_002003	1.98756	0.036563	2.81883	3.80983	LENED_002003	BDGU01000031.1	179631	179982	352	-	protein_coding	hypothetical protein	GAW00479.1	LENED_002003	GAW00479.1
LENED_002004	0.70106	0.300981	4.84656	4.33417	LENED_002004	BDGU01000031.1	180440	182830	2391	-	protein_coding	hypothetical protein	GAW00480.1	LENED_002004	GAW00480.1
LENED_002005	1.22181	0.407959	4.73022	5.01924	LENED_002005	BDGU01000031.1	183670	183693	24	+	protein_coding	postsynaptic protein cript	GAW00481.1	LENED_002005	GAW00481.1
LENED_002006	1.22181	0.407959	4.73022	5.01924	LENED_002006	BDGU01000031.1	183670	183693	24	+	protein_coding	postsynaptic protein cript	GAW00482.1	LENED_002006	GAW00482.1
LENED_002007	1.46022	0.284099	3.92777	4.47396	LENED_002007	BDGU01000031.1	184786	185011	226	+	protein_coding	FMN-dependent alpha-hydroxy acid dehydrogenase	GAW00484.1	LENED_002007	GAW00484.1
LENED_002008	1.46022	0.284099	3.92777	4.47396	LENED_002008	BDGU01000031.1	184786	185011	226	+	protein_coding	FMN-dependent alpha-hydroxy acid dehydrogenase	GAW00483.1	LENED_002008	GAW00483.1
LENED_002009	1.14117	0.20107	8.31033	8.50085	LENED_002009	BDGU01000031.1	186942	193811	6870	-	protein_coding	DNA repair protein RAD5	GAW00485.1	LENED_002009	GAW00485.1
LENED_002010	1.24162	0.148301	8.64577	8.95799	LENED_002010	BDGU01000031.1	194093	195705	1613	-	protein_coding	glycosyltransferase family 69 protein	GAW00486.1	LENED_002010	GAW00486.1
LENED_002011	0.92003	0.58518	6.17521	6.05496	LENED_002011	BDGU01000031.1	196831	197370	540	-	protein_coding	rna maturation rna-binding	GAW00487.1	LENED_002011	GAW00487.1
LENED_002012	1.2522	0.100363	4.86609	5.19056	LENED_002012	BDGU01000031.1	197846	199228	1383	-	protein_coding	rna maturation rna-binding	GAW00488.1	LENED_002012	GAW00488.1
LENED_002014	1.07694	0.657535	7.26918	7.37612	LENED_002014	BDGU01000031.1	199348	199443	96	+	protein_coding	cytochrome c oxidase assembly protein	GAW00489.1	LENED_002014	GAW00489.1
LENED_002013	1.07694	0.657535	7.26918	7.37612	LENED_002013	BDGU01000031.1	199348	199443	96	+	protein_coding	cytochrome c oxidase assembly protein	GAW00490.1	LENED_002013	GAW00490.1
LENED_002015	0.579095	0.0288428	12.789	12.0009	LENED_002015	BDGU01000031.1	200516	201676	1161	+	protein_coding	glycoside hydrolase family 16 protein	GAW00491.1	LENED_002015	GAW00491.1
LENED_002016	0.908662	0.492987	6.783	6.64482	LENED_002016	BDGU01000031.1	202013	203245	1233	-	protein_coding	WD40 repeat-like protein	GAW00492.1	LENED_002016	GAW00492.1
LENED_002017	0.985098	0.937723	6.46572	6.44406	LENED_002017	BDGU01000031.1	203320	204916	1597	+	protein_coding	DHS-like NAD FAD-binding domain-containing protein	GAW00493.1	LENED_002017	GAW00493.1
LENED_002018	1.24573	0.33403	5.49092	5.80791	LENED_002018	BDGU01000031.1	205354	206477	1124	-	protein_coding	HAMP LIKE histidine kinase	GAW00494.1	LENED_002018	GAW00494.1
LENED_002019	1.31853	0.0167922	7.53917	7.9381	LENED_002019	BDGU01000031.1	206876	208804	1929	-	protein_coding	hypothetical protein	GAW00495.1	LENED_002019	GAW00495.1
LENED_002020	0.860832	0.306332	10.4718	10.2557	LENED_002020	BDGU01000031.1	209245	210585	1341	-	protein_coding	glycoside hydrolase family 16 protein	GAW00496.1	LENED_002020	GAW00496.1
LENED_002021	0.852036	0.120028	6.78157	6.55056	LENED_002021	BDGU01000031.1	211814	212526	713	-	protein_coding	PAP2-domain-containing protein	GAW00497.1	LENED_002021	GAW00497.1
LENED_002022	0.673265	0.0448941	8.88087	8.31012	LENED_002022	BDGU01000031.1	212941	214996	2056	+	protein_coding	phosphoglucomutase	GAW00498.1	LENED_002022	GAW00498.1
LENED_002023	0.717459	0.00986016	8.02481	7.54578	LENED_002023	BDGU01000031.1	215151	216448	1298	-	protein_coding	domain-containing protein	GAW00499.1	LENED_002023	GAW00499.1
LENED_002024	1	1	0	0	LENED_002024	BDGU01000031.1	218421	219319	899	+	protein_coding	protein	GAW00500.1	LENED_002024	GAW00500.1
LENED_002025	1	1	0	0	LENED_002025	BDGU01000031.1	221289	221605	317	-	protein_coding	hypothetical protein	GAW00501.1	LENED_002025	GAW00501.1
LENED_002026	1	1	0	0	LENED_002026	BDGU01000031.1	222503	222772	270	+	protein_coding	hypothetical protein	GAW00502.1	LENED_002026	GAW00502.1
LENED_002028	1.0538	0.418205	7.83001	7.90561	LENED_002028	BDGU01000032.1	2179	4798	2620	-	protein_coding	endoribonuclease ysh1	GAW00503.1	LENED_002028	GAW00503.1
LENED_002029	1.37632	0.224411	4.8911	5.35191	LENED_002029	BDGU01000032.1	5193	5602	410	+	protein_coding	hypothetical protein	GAW00504.1	LENED_002029	GAW00504.1
LENED_002030	1.16562	0.0171903	9.68596	9.90706	LENED_002030	BDGU01000032.1	5840	9656	3817	-	protein_coding	hypothetical protein	GAW00505.1	LENED_002030	GAW00505.1
LENED_002031	0.99043	0.944195	7.05785	7.04398	LENED_002031	BDGU01000032.1	10392	11605	1214	-	protein_coding	Glp-like protein	GAW00506.1	LENED_002031	GAW00506.1
LENED_002032	0.615592	0.407092	1.14122	0.441267	LENED_002032	BDGU01000032.1	11841	11907	67	+	protein_coding	UPF0643 protein	GAW00507.1	LENED_002032	GAW00507.1
LENED_002033	0.900397	0.839037	0.912743	0.761376	LENED_002033	BDGU01000032.1	11932	11967	36	+	protein_coding	UPF0643 protein	GAW00508.1	LENED_002033	GAW00508.1
LENED_002035	1.01187	0.799801	6.85647	6.87349	LENED_002035	BDGU01000032.1	26061	26611	551	-	protein_coding	guanine nucleotide exchange factor	GAW00509.1	LENED_002035	GAW00509.1
LENED_002036	1.04561	0.433651	8.0085	8.07284	LENED_002036	BDGU01000032.1	26893	30154	3262	-	protein_coding	sec7-like domain belongs to guanine nucleotide exchange factors	GAW00510.1	LENED_002036	GAW00510.1
LENED_002038	0.998542	0.972543	7.89403	7.89193	LENED_002038	BDGU01000032.1	31929	32940	1012	-	protein_coding	transcription factor scgata-6	GAW00511.1	LENED_002038	GAW00511.1
LENED_002039	0.998542	0.972543	7.89403	7.89193	LENED_002039	BDGU01000032.1	31929	32940	1012	-	protein_coding	transcription factor scgata-6	GAW00512.1	LENED_002039	GAW00512.1
LENED_002040	1.57075	0.1158	8.48912	9.14057	LENED_002040	BDGU01000032.1	38741	43022	4282	-	protein_coding	gamma-glutamyltranspeptidase 1	GAW00513.1	LENED_002040	GAW00513.1
LENED_002041	0.957766	0.843669	4.89631	4.83405	LENED_002041	BDGU01000032.1	43817	45920	2104	+	protein_coding	protein	GAW00514.1	LENED_002041	GAW00514.1
LENED_002042	1.0251	0.831526	8.65437	8.69013	LENED_002042	BDGU01000032.1	46582	47651	1070	-	protein_coding	macrophage erythroblast attacher isoform 1	GAW00515.1	LENED_002042	GAW00515.1
LENED_002044	1.14779	0.769675	1.1151	1.31396	LENED_002044	BDGU01000032.1	52425	52617	193	-	protein_coding	monocarboxylate permease-like protein	GAW00516.1	LENED_002044	GAW00516.1
LENED_002043	1.14779	0.769675	1.1151	1.31396	LENED_002043	BDGU01000032.1	52425	52617	193	-	protein_coding	monocarboxylate permease-like protein	GAW00517.1	LENED_002043	GAW00517.1
LENED_002045	0.810858	0.0822202	6.76477	6.46229	LENED_002045	BDGU01000032.1	53155	54873	1719	-	protein_coding	hypothetical protein	GAW00518.1	LENED_002045	GAW00518.1
LENED_002046	1.58789	0.0414962	7.18729	7.8544	LENED_002046	BDGU01000032.1	57131	59149	2019	+	protein_coding	monocarboxylate permease-like protein	GAW00519.1	LENED_002046	GAW00519.1
LENED_002047	1.19317	0.157799	8.28997	8.54477	LENED_002047	BDGU01000032.1	59367	60803	1437	-	protein_coding	hypothetical protein	GAW00520.1	LENED_002047	GAW00520.1
LENED_002048	1.43026	0.0280252	6.17198	6.68825	LENED_002048	BDGU01000032.1	61232	62596	1365	-	protein_coding	wd-repeat protein	GAW00521.1	LENED_002048	GAW00521.1
LENED_002049	1.44526	0.0193411	6.7137	7.24503	LENED_002049	BDGU01000032.1	63302	64889	1588	+	protein_coding	mitochondrial rna polymerase specificity factor	GAW00522.1	LENED_002049	GAW00522.1
LENED_002050	1	1	0	0	LENED_002050	BDGU01000032.1	66444	67726	1283	-	protein_coding	3-hydroxyisobutyrate dehydrogenase	GAW00523.1	LENED_002050	GAW00523.1
LENED_002051	1.05336	0.913545	0.683001	0.757999	LENED_002051	BDGU01000032.1	67967	68813	847	+	protein_coding	CMD-domain-containing protein	GAW00524.1	LENED_002051	GAW00524.1
LENED_002052	0.610068	0.0337846	5.70514	4.99218	LENED_002052	BDGU01000032.1	68919	70426	1508	-	protein_coding	phytanoyl- dioxygenase	GAW00525.1	LENED_002052	GAW00525.1
LENED_002053	0.636713	0.197497	6.08114	5.42986	LENED_002053	BDGU01000032.1	70681	72080	1400	-	protein_coding	intradiol ring-cleavage dioxygenase	GAW00526.1	LENED_002053	GAW00526.1
LENED_002054	0.862216	0.462671	6.71321	6.49934	LENED_002054	BDGU01000032.1	72608	74991	2384	+	protein_coding	hypothetical protein	GAW00527.1	LENED_002054	GAW00527.1
LENED_002055	1.3839	0.0022974	9.46634	9.93508	LENED_002055	BDGU01000032.1	77999	81552	3554	+	protein_coding	rho guanine nucleotide exchange factor scd1	GAW00528.1	LENED_002055	GAW00528.1
LENED_002056	1.57808	0.0751765	6.60204	7.2602	LENED_002056	BDGU01000032.1	83422	84519	1098	-	protein_coding	glycoside hydrolase family 63 protein	GAW00529.1	LENED_002056	GAW00529.1
LENED_002057	1.4025	0.106986	8.17302	8.66102	LENED_002057	BDGU01000032.1	87284	90093	2810	-	protein_coding	glycoside hydrolase family 63 protein	GAW00530.1	LENED_002057	GAW00530.1
LENED_002058	1.21277	0.122468	7.80552	8.08382	LENED_002058	BDGU01000032.1	91070	92300	1231	+	protein_coding	hypothetical protein	GAW00531.1	LENED_002058	GAW00531.1
LENED_002059	1.23972	0.0173598	8.85495	9.16496	LENED_002059	BDGU01000032.1	92306	94813	2508	-	protein_coding	hypothetical protein	GAW00532.1	LENED_002059	GAW00532.1
LENED_002060	1.03064	0.637371	8.02254	8.06608	LENED_002060	BDGU01000032.1	94989	96965	1977	-	protein_coding	mitochondrial carrier	GAW00533.1	LENED_002060	GAW00533.1
LENED_002061	0.765165	0.550436	3.29619	2.91003	LENED_002061	BDGU01000032.1	98127	100202	2076	-	protein_coding	hypothetical protein	GAW00534.1	LENED_002061	GAW00534.1
LENED_002062	0.698644	0.0118874	5.90169	5.38432	LENED_002062	BDGU01000032.1	100913	103443	2531	-	protein_coding	thiamine biosynthetic bifunctional	GAW00535.1	LENED_002062	GAW00535.1
LENED_002063	1.35767	0.0265748	8.94102	9.38215	LENED_002063	BDGU01000032.1	103747	105731	1985	-	protein_coding	conserved fungal protein	GAW00536.1	LENED_002063	GAW00536.1
LENED_002065	0.283965	0.294014	3.55967	1.74345	LENED_002065	BDGU01000032.1	106693	106859	167	+	protein_coding	c2h2 conidiation transcription factor	GAW00537.1	LENED_002065	GAW00537.1
LENED_002064	0.283965	0.294014	3.55967	1.74345	LENED_002064	BDGU01000032.1	106693	106859	167	+	protein_coding	c2h2 conidiation transcription factor	GAW00538.1	LENED_002064	GAW00538.1
LENED_002066	1.55573	0.0191263	7.18081	7.8184	LENED_002066	BDGU01000032.1	111490	111897	408	-	protein_coding	hypothetical protein	GAW00539.1	LENED_002066	GAW00539.1
LENED_002067	1.75799	0.0158908	6.88381	7.69774	LENED_002067	BDGU01000032.1	111503	111819	317	+	protein_coding	hypothetical protein	GAW00540.1	LENED_002067	GAW00540.1
LENED_002068	1.12667	0.342902	5.4194	5.59147	LENED_002068	BDGU01000032.1	112698	114715	2018	-	protein_coding	DNA topoisomerase IV alpha subunit	GAW00541.1	LENED_002068	GAW00541.1
LENED_002069	1.2032	0.0334527	8.39872	8.6656	LENED_002069	BDGU01000032.1	114903	116942	2040	+	protein_coding	P-loop containing nucleoside triphosphate hydrolase protein	GAW00542.1	LENED_002069	GAW00542.1
LENED_002070	0.916892	0.69773	5.21094	5.08577	LENED_002070	BDGU01000032.1	118492	121350	2859	-	protein_coding	gamma-tubulin complex component gcp6	GAW00543.1	LENED_002070	GAW00543.1
LENED_002071	1.26353	0.0452868	7.09962	7.43708	LENED_002071	BDGU01000032.1	121925	123583	1659	+	protein_coding	UPF0696 like protein	GAW00544.1	LENED_002071	GAW00544.1
LENED_002072	0.977152	0.898621	3.8483	3.81495	LENED_002072	BDGU01000032.1	130113	130148	36	-	protein_coding	P-loop containing nucleoside triphosphate hydrolase protein	GAW00545.1	LENED_002072	GAW00545.1
LENED_002073	0.977152	0.898621	3.8483	3.81495	LENED_002073	BDGU01000032.1	130113	130148	36	-	protein_coding	P-loop containing nucleoside triphosphate hydrolase protein	GAW00546.1	LENED_002073	GAW00546.1
LENED_002074	1.35279	0.0180698	7.72876	8.1647	LENED_002074	BDGU01000032.1	130908	131797	890	+	protein_coding	retrieval of early ER protein Rer1	GAW00547.1	LENED_002074	GAW00547.1
LENED_002075	0.999214	0.997802	4.10955	4.10841	LENED_002075	BDGU01000032.1	132013	132454	442	-	protein_coding	ribosomal protein S5 domain 2-like protein	GAW00548.1	LENED_002075	GAW00548.1
LENED_002077	0.478539	0.0754004	3.53045	2.46715	LENED_002077	BDGU01000032.1	132564	132571	8	+	protein_coding	alternative cyclin pcl12	GAW00551.1	LENED_002077	GAW00551.1
LENED_002076	0.478539	0.0754004	3.53045	2.46715	LENED_002076	BDGU01000032.1	132564	132571	8	+	protein_coding	alternative cyclin pcl12	GAW00550.1	LENED_002076	GAW00550.1
LENED_002078	0.478539	0.0754004	3.53045	2.46715	LENED_002078	BDGU01000032.1	132564	132571	8	+	protein_coding	alternative cyclin pcl12	GAW00549.1	LENED_002078	GAW00549.1
LENED_002080	0.920762	0.64592	5.98125	5.86215	LENED_002080	BDGU01000032.1	142037	144457	2421	-	protein_coding	hypothetical protein	GAW00552.1	LENED_002080	GAW00552.1
LENED_002081	1.26277	0.177154	6.99397	7.33056	LENED_002081	BDGU01000032.1	145042	146985	1944	-	protein_coding	hypothetical protein	GAW00553.1	LENED_002081	GAW00553.1
LENED_002082	0.815227	0.407929	5.14193	4.84721	LENED_002082	BDGU01000032.1	147649	148816	1168	+	protein_coding	hypothetical protein	GAW00554.1	LENED_002082	GAW00554.1
LENED_002083	0.972446	0.872476	5.73322	5.69291	LENED_002083	BDGU01000032.1	149224	151485	2262	+	protein_coding	origin recognition complex subunit 5	GAW00555.1	LENED_002083	GAW00555.1
LENED_002084	1.35681	0.0159629	9.0961	9.53632	LENED_002084	BDGU01000032.1	152028	155535	3508	+	protein_coding	DUF221-domain-containing protein	GAW00556.1	LENED_002084	GAW00556.1
LENED_002085	1.12306	0.265512	6.48308	6.65051	LENED_002085	BDGU01000032.1	156437	157634	1198	-	protein_coding	hypothetical protein	GAW00557.1	LENED_002085	GAW00557.1
LENED_002086	1.33799	0.118898	7.7964	8.21648	LENED_002086	BDGU01000032.1	157768	159242	1475	+	protein_coding	hypothetical protein	GAW00558.1	LENED_002086	GAW00558.1
LENED_002087	1.45037	0.109118	10.4286	10.965	LENED_002087	BDGU01000032.1	159544	160195	652	-	protein_coding	60S ribosomal protein L33	GAW00559.1	LENED_002087	GAW00559.1
LENED_002088	0.701178	0.00657906	7.97166	7.45951	LENED_002088	BDGU01000032.1	160397	162443	2047	+	protein_coding	glutaryl- dehydrogenase	GAW00560.1	LENED_002088	GAW00560.1
LENED_002089	0.408507	0.0707715	4.29488	3.00332	LENED_002089	BDGU01000032.1	162569	164637	2069	-	protein_coding	dna polymerase mu	GAW00561.1	LENED_002089	GAW00561.1
LENED_002090	0.915012	0.198667	8.78364	8.6555	LENED_002090	BDGU01000032.1	164925	166353	1429	+	protein_coding	Nucleotidylyl transferase	GAW00562.1	LENED_002090	GAW00562.1
LENED_002091	0.746097	0.0451322	8.84045	8.41788	LENED_002091	BDGU01000032.1	167092	169299	2208	+	protein_coding	high-affinity nicotinic acid transporter	GAW00563.1	LENED_002091	GAW00563.1
LENED_002093	0.945549	0.329575	8.57318	8.4924	LENED_002093	BDGU01000032.1	172193	172746	554	+	protein_coding	hypothetical protein	GAW00564.1	LENED_002093	GAW00564.1
LENED_002092	0.945549	0.329575	8.57318	8.4924	LENED_002092	BDGU01000032.1	172193	172746	554	+	protein_coding	hypothetical protein	GAW00565.1	LENED_002092	GAW00565.1
LENED_002094	0.980485	0.678717	8.12187	8.09344	LENED_002094	BDGU01000032.1	172409	172746	338	+	protein_coding	hypothetical protein	GAW00566.1	LENED_002094	GAW00566.1
LENED_002095	2.12579	0.249203	1.72775	2.81575	LENED_002095	BDGU01000032.1	175434	175805	372	-	protein_coding	hypothetical protein	GAW00567.1	LENED_002095	GAW00567.1
LENED_002096	0.761174	0.0536304	9.34374	8.95004	LENED_002096	BDGU01000032.1	176694	178721	2028	+	protein_coding	carbohydrate esterase family 9 protein	GAW00568.1	LENED_002096	GAW00568.1
LENED_002098	0.983314	0.87502	6.91119	6.88692	LENED_002098	BDGU01000032.1	182719	183385	667	-	protein_coding	vesicular transporter	GAW00569.1	LENED_002098	GAW00569.1
LENED_002099	0.883509	0.345248	5.19973	5.02105	LENED_002099	BDGU01000032.1	183507	184851	1345	+	protein_coding	hypothetical protein	GAW00570.1	LENED_002099	GAW00570.1
LENED_002100	0.946227	0.414066	11.8269	11.7471	LENED_002100	BDGU01000032.1	185453	186596	1144	-	protein_coding	fasciclin-like protein	GAW00571.1	LENED_002100	GAW00571.1
LENED_002101	1.21879	0.193705	5.7134	5.99884	LENED_002101	BDGU01000032.1	187671	188467	797	+	protein_coding	hypothetical protein	GAW00572.1	LENED_002101	GAW00572.1
LENED_002102	0.986773	0.813935	7.97649	7.95728	LENED_002102	BDGU01000032.1	188691	190420	1730	+	protein_coding	SMAD FHA domain-containing protein	GAW00573.1	LENED_002102	GAW00573.1
LENED_002103	0.963886	0.824534	4.99547	4.94241	LENED_002103	BDGU01000032.1	192282	193032	751	-	protein_coding	hypothetical protein	GAW00574.1	LENED_002103	GAW00574.1
LENED_002104	1.20169	0.141502	3.66367	3.92874	LENED_002104	BDGU01000032.1	193468	194773	1306	+	protein_coding	hypothetical protein	GAW00575.1	LENED_002104	GAW00575.1
LENED_002105	0.561099	0.304006	4.01361	3.17994	LENED_002105	BDGU01000032.1	195470	196426	957	-	protein_coding	hypothetical protein	GAW00576.1	LENED_002105	GAW00576.1
LENED_002106	0.674454	0.0456557	7.5625	6.99429	LENED_002106	BDGU01000032.1	197362	200990	3629	-	protein_coding	Arrestin-related trafficking adapter 3	GAW00577.1	LENED_002106	GAW00577.1
LENED_002107	0.774075	0.0918618	5.95556	5.58611	LENED_002107	BDGU01000032.1	202780	204203	1424	-	protein_coding	cyclin binding protein	GAW00578.1	LENED_002107	GAW00578.1
LENED_002109	1.67147	0.285273	0.33175	1.07287	LENED_002109	BDGU01000032.1	206800	207265	466	+	protein_coding	retinol dehydrogenase 12	GAW00579.1	LENED_002109	GAW00579.1
LENED_002110	1.52154	0.12871	3.37645	3.98198	LENED_002110	BDGU01000032.1	208970	209710	741	+	protein_coding	carbonic anhydrase	GAW00580.1	LENED_002110	GAW00580.1
LENED_002111	1.07696	0.682438	3.60873	3.7157	LENED_002111	BDGU01000032.1	211057	211636	580	+	protein_coding	hypothetical protein	GAW00581.1	LENED_002111	GAW00581.1
LENED_002112	1.30641	0.102329	7.13841	7.52401	LENED_002112	BDGU01000032.1	212750	215087	2338	+	protein_coding	malic enzyme	GAW00582.1	LENED_002112	GAW00582.1
LENED_002113	0.897547	0.839498	3.19571	3.03977	LENED_002113	BDGU01000032.1	215369	217358	1990	-	protein_coding	copper radical oxidase	GAW00583.1	LENED_002113	GAW00583.1
LENED_002114	0.322559	0.0136045	5.09475	3.46239	LENED_002114	BDGU01000032.1	219344	220207	864	+	protein_coding	protein [Laccaria bicolor S238N-H82] XP_001878005	GAW00584.1	LENED_002114	GAW00584.1
LENED_002115	1.37126	0.115678	10.1774	10.6329	LENED_002115	BDGU01000032.1	220598	221396	799	-	protein_coding	60S ribosomal protein L23	GAW00585.1	LENED_002115	GAW00585.1
LENED_002116	0.971296	0.80475	6.86278	6.82076	LENED_002116	BDGU01000032.1	221700	222556	857	+	protein_coding	hypothetical protein	GAW00586.1	LENED_002116	GAW00586.1
LENED_002119	1.16777	0.136956	9.45577	9.67953	LENED_002119	BDGU01000032.1	226487	228794	2308	+	protein_coding	eukaryotic initiation factor 4f subunit p130	GAW00587.1	LENED_002119	GAW00587.1
LENED_002120	1.13162	0.319183	9.35706	9.53545	LENED_002120	BDGU01000032.1	229492	229927	436	+	protein_coding	mitochondrial 37S ribosomal protein RSM19	GAW00588.1	LENED_002120	GAW00588.1
LENED_002121	1.14194	0.0752435	8.6785	8.86998	LENED_002121	BDGU01000032.1	230180	230978	799	-	protein_coding	Low-affinity potassium transport protein	GAW00589.1	LENED_002121	GAW00589.1
LENED_002122	1.47158	0.0122473	10.0562	10.6135	LENED_002122	BDGU01000032.1	231941	233251	1311	+	protein_coding	hypothetical protein	GAW00590.1	LENED_002122	GAW00590.1
LENED_002123	1.19036	0.133747	11.6131	11.8645	LENED_002123	BDGU01000032.1	235138	240062	4925	+	protein_coding	eukaryotic initiation factor 4f subunit p130	GAW00591.1	LENED_002123	GAW00591.1
LENED_002124	1.28518	0.084722	7.77802	8.13998	LENED_002124	BDGU01000032.1	240434	244000	3567	+	protein_coding	hypothetical protein	GAW00592.1	LENED_002124	GAW00592.1
LENED_002125	1.09068	0.581015	6.33028	6.45551	LENED_002125	BDGU01000032.1	244751	248825	4075	-	protein_coding	aaa atpase	GAW00593.1	LENED_002125	GAW00593.1
LENED_002126	0.828109	0.111746	7.14775	6.87564	LENED_002126	BDGU01000032.1	250108	251172	1065	-	protein_coding	dynactin subunit P25	GAW00594.1	LENED_002126	GAW00594.1
LENED_002127	1.13855	0.342517	6.62092	6.80812	LENED_002127	BDGU01000032.1	251542	252253	712	+	protein_coding	hypothetical protein	GAW00595.1	LENED_002127	GAW00595.1
LENED_002128	1.30595	0.528381	0.678482	1.06358	LENED_002128	BDGU01000032.1	253258	254241	984	+	protein_coding	short-chain dehydrogenase reductase	GAW00596.1	LENED_002128	GAW00596.1
LENED_002129	1.03002	0.665371	8.15606	8.19874	LENED_002129	BDGU01000032.1	254406	256905	2500	-	protein_coding	mitochondrial cytochrome	GAW00597.1	LENED_002129	GAW00597.1
LENED_002130	0.743379	0.341979	4.11011	3.68228	LENED_002130	BDGU01000033.1	10684	11898	1215	+	protein_coding	Sec63-domain-containing protein	GAW00598.1	LENED_002130	GAW00598.1
LENED_002131	0.423534	0.0582821	3.24146	2.00201	LENED_002131	BDGU01000033.1	12615	13946	1332	+	protein_coding	hypothetical protein	GAW00599.1	LENED_002131	GAW00599.1
LENED_002132	0.815795	0.409526	4.7899	4.49617	LENED_002132	BDGU01000033.1	15040	16659	1620	-	protein_coding	membrane autotransporter barrel domain protein	GAW00600.1	LENED_002132	GAW00600.1
LENED_002134	1.39532	0.00536767	9.44653	9.92712	LENED_002134	BDGU01000033.1	22117	26977	4861	+	protein_coding	WD40 repeat-like protein	GAW00601.1	LENED_002134	GAW00601.1
LENED_002135	1.21068	0.40601	7.65194	7.92775	LENED_002135	BDGU01000033.1	27645	28988	1344	+	protein_coding	hypothetical protein	GAW00602.1	LENED_002135	GAW00602.1
LENED_002139	1.15855	0.499741	4.11708	4.3294	LENED_002139	BDGU01000033.1	34917	35336	420	-	protein_coding	atp binding	GAW00603.1	LENED_002139	GAW00603.1
LENED_002138	1.55237	0.405738	0.636193	1.27067	LENED_002138	BDGU01000033.1	34917	34929	13	-	protein_coding	atp binding	GAW00604.1	LENED_002138	GAW00604.1
LENED_002141	1.07792	0.875006	0.649733	0.757983	LENED_002141	BDGU01000033.1	37132	37183	52	+	protein_coding	hypothetical protein	GAW00605.1	LENED_002141	GAW00605.1
LENED_002140	1.07792	0.875006	0.649733	0.757983	LENED_002140	BDGU01000033.1	37132	37183	52	+	protein_coding	hypothetical protein	GAW00606.1	LENED_002140	GAW00606.1
LENED_002142	0.499815	0.129814	8.96814	7.96761	LENED_002142	BDGU01000033.1	38665	41675	3011	+	protein_coding	hypothetical protein	GAW00607.1	LENED_002142	GAW00607.1
LENED_002143	1.12714	0.327647	8.03996	8.21263	LENED_002143	BDGU01000033.1	41900	45488	3589	-	protein_coding	atp-dependent dna helicase	GAW00608.1	LENED_002143	GAW00608.1
LENED_002144	1.05036	0.750072	4.08986	4.16074	LENED_002144	BDGU01000033.1	45682	47001	1320	-	protein_coding	hypothetical protein	GAW00609.1	LENED_002144	GAW00609.1
LENED_002145	0.469209	0.19879	1.93133	0.839634	LENED_002145	BDGU01000033.1	48134	48972	839	-	protein_coding	hypothetical protein	GAW00610.1	LENED_002145	GAW00610.1
LENED_002146	0.747288	0.505514	5.82502	5.40476	LENED_002146	BDGU01000033.1	49656	50152	497	-	protein_coding	hypothetical protein	GAW00611.1	LENED_002146	GAW00611.1
LENED_002147	0.803173	0.320287	9.24299	8.92677	LENED_002147	BDGU01000033.1	51778	53035	1258	+	protein_coding	glutathione S-transferase	GAW00612.1	LENED_002147	GAW00612.1
LENED_002148	0.995008	0.964114	5.74588	5.73866	LENED_002148	BDGU01000033.1	53535	55100	1566	+	protein_coding	hypothetical protein	GAW00613.1	LENED_002148	GAW00613.1
[truncated: 10,053 more rows]
